# Supplementary material for: Unique genetic signatures of local adaptation over space and time for diapause, an ecologically relevant complex trait, in Drosophila melanogaster
Source: PLoS Genet. 2020 Nov 20;16(11):e1009110. doi: 10.1371/journal.pgen.1009110 (PMC7717581; doi:10.1371/journal.pgen.1009110)
Supplement: S1 Table — (XLSX) [file pgen.1009110.s024.xlsx]

## Sheet: all_line_data_collapsed
sort	strain	geography	Sampling date	latitude	longitude	location	wolbachia	SRAs	population
40	12BME10_104	Maine	October 2012	44	-69.89	Bowdoinham, ME	TRUE	SRR5526632	B
41	12BME10_108	Maine	October 2012	44	-69.89	Bowdoinham, ME	FALSE	SRR5526548	B
6	12BME10_121	Maine	October 2012	44	-69.89	Bowdoinham, ME	FALSE	SRR5526438	A
42	12BME10_154	Maine	October 2012	44	-69.89	Bowdoinham, ME	TRUE	SRR5526619	B
43	12BME10_211	Maine	October 2012	44	-69.89	Bowdoinham, ME	TRUE	SRR5526581	B
7	12BME10_218	Maine	October 2012	44	-69.89	Bowdoinham, ME	TRUE	SRR5526603	A
8	12BME10_229	Maine	October 2012	44	-69.89	Bowdoinham, ME	TRUE	SRR5526601	A
9	12BME10_259	Maine	October 2012	44	-69.89	Bowdoinham, ME	TRUE	SRR5526484	A
44	12BME10_270	Maine	October 2012	44	-69.89	Bowdoinham, ME	TRUE	SRR5526485	B
10	12BME10_30	Maine	October 2012	44	-69.89	Bowdoinham, ME	FALSE	SRR5526452	A
21	12LN10_13	Penn-fall	October 2012	39.91	-75.38	Media, PA	FALSE	SRR5526463	A
55	12LN10_14	Penn-fall	October 2012	39.91	-75.38	Media, PA	TRUE	SRR5526466	B
22	12LN10_22	Penn-fall	October 2012	39.91	-75.38	Media, PA	TRUE	SRR5526451	A
23	12LN10_25	Penn-fall	October 2012	39.91	-75.38	Media, PA	FALSE	SRR5526459	A
56	12LN10_32	Penn-fall	October 2012	39.91	-75.38	Media, PA	TRUE	SRR5526453	B
57	12LN10_67	Penn-fall	October 2012	39.91	-75.38	Media, PA	FALSE	SRR5526500	B
58	12LN10_70	Penn-fall	October 2012	39.91	-75.38	Media, PA	TRUE	SRR5526501	B
24	12LN10_76	Penn-fall	October 2012	39.91	-75.38	Media, PA	TRUE	SRR5526636	A
59	12LN10_86	Penn-fall	October 2012	39.91	-75.38	Media, PA	FALSE	SRR5526527	B
25	12LN10_95	Penn-fall	October 2012	39.91	-75.38	Media, PA	FALSE	SRR5526492	A
26	12LN6_12_B62	Penn-spring	June 2012	39.91	-75.38	Media, PA	TRUE	SRR5526526	A
60	12LN6_16_B78	Penn-spring	June 2012	39.91	-75.38	Media, PA	FALSE	SRR5526524	B
27	12LN6_29_B61	Penn-spring	June 2012	39.91	-75.38	Media, PA	FALSE	SRR5526547	A
61	12LN6_31_B21	Penn-spring	June 2012	39.91	-75.38	Media, PA	FALSE	SRR5526540	B
62	12LN6_41_B47	Penn-spring	June 2012	39.91	-75.38	Media, PA	TRUE	SRR5526539	B
28	12LN6_46_B37	Penn-spring	June 2012	39.91	-75.38	Media, PA	TRUE	SRR5526562	A
63	12LN6_6_B54	Penn-spring	June 2012	39.91	-75.38	Media, PA	TRUE	SRR5526567	B
29	12LN6_84_B7	Penn-spring	June 2012	39.91	-75.38	Media, PA	TRUE	SRR5526596	A
64	12LN6_87_B12	Penn-spring	June 2012	39.91	-75.38	Media, PA	TRUE	SRR5526594	B
30	13_29	Southeast	Summer 2004 or 2005	30.83	-83.97	Thomasville, GA	FALSE	SRR1820240 SRR1820241	A
65	13_34	Southeast	Summer 2004 or 2005	30.83	-83.97	Thomasville, GA	FALSE	SRR1820242 SRR1820243	B
31	20_17	Southeast	Summer 2004 or 2005	32.4	-87.02	Selma, AL	FALSE	SRR1820244 SRR1820245 SRR1820246 SRR1820247 SRR1820248 SRR1820249	A
32	20_28	Southeast	Summer 2004 or 2005	32.4	-87.02	Selma, AL	FALSE	SRR1820250 SRR1820251	A
66	21_36	Southeast	Summer 2004 or 2005	33.51	-86.81	Birmingham, AL	FALSE	SRR1820252	B
67	21_39	Southeast	Summer 2004 or 2005	33.51	-86.81	Birmingham, AL	FALSE	SRR1820253 SRR1820254 SRR1820255 SRR1820256 SRR1820257 SRR1820258 SRR1820259 SRR1820260 SRR1820261	B
68	24_2	Southeast	Summer 2004 or 2005	32.36	-88.7	Meridian, MS	FALSE	SRR1820262 SRR1820263 SRR1820264 SRR1820265 SRR1820266 SRR1820267	B
33	24_9	Southeast	Summer 2004 or 2005	32.36	-88.7	Meridian, MS	FALSE	SRR1820309 SRR1820310 SRR1820311 SRR1820312 SRR1820313 SRR1820314 SRR1820315 SRR1820316 SRR1820317	A
35	33_11	Carribean	Summer 2004 or 2005	26.5	-78.6	Freeport, Bahamas	FALSE	SRR1820273 SRR1820274	B
1	33_16	Carribean	Summer 2004 or 2005	26.5	-78.6	Freeport, Bahamas	FALSE	SRR1820275 SRR1820276 SRR1820277 SRR1820278 SRR1820279	A
36	36_12	Carribean	Summer 2004 or 2005	23.61	-75.96	George Town, Bahamas	FALSE	SRR1820280	B
2	36_9	Carribean	Summer 2004 or 2005	23.61	-75.96	George Town, Bahamas	FALSE	SRR1820281	A
34	4_27	Southeast	Summer 2004 or 2005	27.76	-82.54	Tampa Bay, FL	FALSE	SRR1820295 SRR1820296 SRR1820297 SRR1820298 SRR1820299 SRR1820300 SRR1820301 SRR1845494 SRR1845495 SRR1845496	A
37	40_10	Carribean	Summer 2004 or 2005	25.75	-77.86	Bullocks Harbor, Bahamas	FALSE	SRR1820282 SRR1820283 SRR1820284 SRR1820285 SRR1820286 SRR1820287	B
3	40_23	Carribean	Summer 2004 or 2005	25.75	-77.86	Bullocks Harbor, Bahamas	FALSE	SRR1820288	A
4	42_20	Carribean	Summer 2004 or 2005	24.03	-74.31	Cockburn Town, Bahamas	FALSE	SRR1820318 SRR1820319 SRR1820320 SRR1820321	A
38	42_23	Carribean	Summer 2004 or 2005	24.03	-74.31	Cockburn Town, Bahamas	FALSE	SRR1820294	B
5	43_18	Carribean	Summer 2004 or 2005	22.4	-73.06	Mayaguana, Bahamas	FALSE	SRR1820302	A
39	43_19	Carribean	Summer 2004 or 2005	22.4	-73.06	Mayaguana, Bahamas	FALSE	SRR1820303	B
50	DGRP_25744	North Carolina	2003	35.77	-78.63	Raleigh, NC	FALSE	SRR933585	B
51	DGRP_28124	North Carolina	2003	35.77	-78.63	Raleigh, NC	FALSE	SRR933567	B
52	DGRP_28129	North Carolina	2003	35.77	-78.63	Raleigh, NC	FALSE	SRR835081	B
16	DGRP_28137	North Carolina	2003	35.77	-78.63	Raleigh, NC	FALSE	SRR835080	A
17	DGRP_28147	North Carolina	2003	35.77	-78.63	Raleigh, NC	FALSE	SRR834549	A
18	DGRP_28241	North Carolina	2003	35.77	-78.63	Raleigh, NC	TRUE	SRR835053	A
53	DGRP_28243	North Carolina	2003	35.77	-78.63	Raleigh, NC	TRUE	SRR835347	B
54	DGRP_28250	North Carolina	2003	35.77	-78.63	Raleigh, NC	TRUE	SRR835349	B
19	DGRP_28253	North Carolina	2003	35.77	-78.63	Raleigh, NC	TRUE	SRR835065	A
20	DGRP_28257	North Carolina	2003	35.77	-78.63	Raleigh, NC	TRUE	SRR835071	A
45	I03	New York	2004	42.44	-76.5	Ithaca, NY	TRUE	SRR1663544	B
11	I06	New York	2004	42.44	-76.5	Ithaca, NY	TRUE	SRR1663546	A
12	I13	New York	2004	42.44	-76.5	Ithaca, NY	TRUE	SRR1663548	A
46	I16	New York	2004	42.44	-76.5	Ithaca, NY	TRUE	SRR1663549	B
47	I17	New York	2004	42.44	-76.5	Ithaca, NY	TRUE	SRR1663550	B
13	I22	New York	2004	42.44	-76.5	Ithaca, NY	TRUE	SRR1663551	A
14	I23	New York	2004	42.44	-76.5	Ithaca, NY	TRUE	SRR1663552	A
48	I24	New York	2004	42.44	-76.5	Ithaca, NY	TRUE	SRR1663553	B
49	I34	New York	2004	42.44	-76.5	Ithaca, NY	TRUE	SRR1663558	B
15	I38	New York	2004	42.44	-76.5	Ithaca, NY	FALSE	SRR1663560	A
