# Supplementary material for: Unique genetic signatures of local adaptation over space and time for diapause, an ecologically relevant complex trait, in Drosophila melanogaster
Source: PLoS Genet. 2020 Nov 20;16(11):e1009110. doi: 10.1371/journal.pgen.1009110 (PMC7717581; doi:10.1371/journal.pgen.1009110)
Supplement: S6 Table — (XLSX) [file pgen.1009110.s029.xlsx]

## Sheet: LASSO
	chr	pos	pheno	pop	col.class	col.gene	n.imputation	median.coefficient
1	2L	84528	stage 10	both	intron_variant	net	24	0.0261943
2	2L	91014	stage 10	both	upstream_gene_variant	net	38	0.0408477
3	2L	91014	stage 10	B	upstream_gene_variant	net	6	0.0394077
4	2L	101548	stage 8	B	synonymous_variant	CG11376	3	-0.0160785
5	2L	112460	stage 10	B	upstream_gene_variant	CG11455	3	-0.010954
6	2L	130318	stage 10	B	upstream_gene_variant	Gs1	1	0.0574736
7	2L	136848	stage 10	B	downstream_gene_variant	Gs1	1	0.0307549
8	2L	149947	stage 10	B	downstream_gene_variant	CG3709	1	0.011073
9	2L	152567	stage 10	both	missense_variant	CG42399	16	0.0247413
10	2L	155691	stage 8	B	synonymous_variant	CG11455	3	-0.0546873
11	2L	173413	stage 8	both	intron_variant	spen	2	-0.100398
12	2L	187443	stage 10	B	intron_variant	spen	1	0.00319978
13	2L	206256	stage 8	B	upstream_gene_variant	CG11490	1	-0.0555808
14	2L	212074	stage 10	both	3_prime_UTR_variant	kis	2	0.0443632
15	2L	212074	stage 10	B	3_prime_UTR_variant	kis	4	0.0767863
16	2L	232439	stage 8	both	upstream_gene_variant	snoRNA:kis-a	1	-0.0627981
17	2L	248856	stage 10	B	downstream_gene_variant	Rpp30	1	0.000776486
18	2L	252443	stage 10	B	upstream_gene_variant	kis	1	0.000162169
19	2L	259593	stage 8	both	downstream_gene_variant	CG17075	1	-0.0210558
20	2L	259593	stage 8	B	downstream_gene_variant	CG17075	2	-0.0148759
21	2L	261792	stage 8	both	3_prime_UTR_variant	CG17075	5	-0.0329937
22	2L	261792	stage 8	B	3_prime_UTR_variant	CG17075	6	-0.0174906
23	2L	262506	stage 8	A	3_prime_UTR_variant	CG17075	2	-0.093964
24	2L	265344	stage 8	B	missense_variant	CG17075	1	0.00309375
25	2L	266472	stage 8	A	missense_variant	CG17075	1	0.185114
26	2L	281316	stage 8	A	synonymous_variant	smo	1	-0.0218581
27	2L	283471	stage 8	A	3_prime_UTR_variant	CG3625	8	-0.116288
28	2L	283789	stage 8	A	3_prime_UTR_variant	CG3625	7	-0.116798
29	2L	284365	stage 8	A	splice_region_variant&intron_variant	CG3625	4	-0.0618584
30	2L	285011	stage 10	both	upstream_gene_variant	CG11601	7	-0.0117738
31	2L	290166	stage 10	both	upstream_gene_variant	CG3625	2	0.0265072
32	2L	290168	stage 10	both	upstream_gene_variant	CG3625	2	0.0137945
33	2L	292057	stage 10	B	upstream_gene_variant	CG11592	2	-0.0624678
34	2L	310981	stage 8	B	upstream_gene_variant	CR43719	2	0.0273404
35	2L	316528	stage 8	B	downstream_gene_variant	CG11912	1	-0.034446
36	2L	316704	stage 8	both	downstream_gene_variant	CG11912	6	-0.0778146
37	2L	316704	stage 8	B	downstream_gene_variant	CG11912	5	-0.145717
38	2L	316991	stage 8	B	downstream_gene_variant	CG11912	2	-0.260984
39	2L	332958	stage 8	both	upstream_gene_variant	CG43755	7	0.0428664
40	2L	335706	stage 8	A	upstream_gene_variant	CG31921	8	0.134559
41	2L	337314	stage 8	B	upstream_gene_variant	CG31921	1	0.181197
42	2L	371450	stage 10	A	intergenic_region	Ent1-al	1	0.0931679
43	2L	371513	stage 10	A	intergenic_region	Ent1-al	1	0.00591356
44	2L	373572	stage 10	B	upstream_gene_variant	al	1	0.0114205
45	2L	374693	stage 8	both	upstream_gene_variant	al	7	-0.0258296
46	2L	374693	stage 10	both	upstream_gene_variant	al	1	-0.00451681
47	2L	374693	stage 10	B	upstream_gene_variant	al	8	-0.0148934
48	2L	384823	stage 8	both	synonymous_variant	al	35	0.0361263
49	2L	384823	stage 10	both	synonymous_variant	al	1	0.0192157
50	2L	384823	stage 8	B	synonymous_variant	al	6	0.070744
51	2L	384823	stage 10	B	synonymous_variant	al	5	0.00804504
52	2L	384931	stage 8	both	intron_variant	al	36	0.0163209
53	2L	384931	stage 10	both	intron_variant	al	1	0.0104507
54	2L	384931	stage 8	B	intron_variant	al	6	0.0508483
55	2L	384931	stage 10	B	intron_variant	al	5	0.00168892
56	2L	385652	stage 10	A	intron_variant	al	14	-0.0616187
57	2L	391397	stage 10	both	upstream_gene_variant	CR43718	2	0.00278802
58	2L	391397	stage 10	B	upstream_gene_variant	CR43718	7	0.0249459
59	2L	395914	stage 10	A	upstream_gene_variant	CR43718	1	0.149132
60	2L	397474	stage 10	A	missense_variant	CG4213	1	-0.0649971
61	2L	406604	stage 10	both	synonymous_variant	RpI135	1	0.0121037
62	2L	437499	stage 10	both	upstream_gene_variant	CR43717	12	0.0199902
63	2L	438206	stage 8	both	upstream_gene_variant	CR43717	1	-0.0243341
64	2L	438207	stage 8	both	upstream_gene_variant	CR43717	2	-0.00520787
65	2L	451312	stage 8	B	upstream_gene_variant	CG4164	1	0.149232
66	2L	467704	stage 8	A	intron_variant	CG4297	2	-0.0703932
67	2L	480521	stage 8	B	upstream_gene_variant	cbt	1	-0.0170245
68	2L	480521	stage 10	B	upstream_gene_variant	cbt	2	-0.0369409
69	2L	482547	stage 10	both	upstream_gene_variant	cbt	1	-0.000164763
70	2L	482547	stage 10	A	upstream_gene_variant	cbt	2	-0.0316295
71	2L	483363	stage 8	B	upstream_gene_variant	cbt	1	-0.0101324
72	2L	484345	stage 8	A	upstream_gene_variant	cbt	16	-0.0526161
73	2L	484412	stage 8	both	upstream_gene_variant	cbt	1	-0.00524735
74	2L	485182	stage 8	A	intron_variant	ush	1	-0.259804
75	2L	487045	stage 8	both	upstream_gene_variant	ush	53	0.0634986
76	2L	487045	stage 8	B	upstream_gene_variant	ush	1	0.00575486
77	2L	496194	stage 8	both	intron_variant	ush	3	-0.0671006
78	2L	496194	stage 8	B	intron_variant	ush	1	-0.00155616
79	2L	496194	stage 10	B	intron_variant	ush	13	-0.0792295
80	2L	499771	stage 10	A	intron_variant	ush	2	-0.0407951
81	2L	499947	stage 8	both	intron_variant	ush	1	0.00366983
82	2L	502965	stage 8	A	intron_variant	ush	1	-0.0553871
83	2L	505144	stage 10	B	intron_variant	ush	1	-0.110618
84	2L	506618	stage 8	both	intron_variant	ush	3	0.0246414
85	2L	512112	stage 8	both	intron_variant	ush	8	-0.0284622
86	2L	513132	stage 8	B	intron_variant	ush	5	0.0188975
87	2L	513979	stage 8	both	intron_variant	ush	3	-0.015805
88	2L	513979	stage 8	A	intron_variant	ush	10	-0.0280252
89	2L	514422	stage 8	B	intron_variant	ush	1	0.0691057
90	2L	514715	stage 8	B	intron_variant	ush	1	0.0388932
91	2L	518306	stage 8	B	intron_variant	ush	3	0.073135
92	2L	518306	stage 10	B	intron_variant	ush	3	0.0157345
93	2L	519438	stage 8	A	upstream_gene_variant	ush	2	-0.142895
94	2L	526818	stage 10	A	intron_variant	ush	1	0.0409815
95	2L	553123	stage 10	both	upstream_gene_variant	Ets21C	1	0.0374539
96	2L	553123	stage 8	B	upstream_gene_variant	Ets21C	1	0.0507399
97	2L	554505	stage 10	B	synonymous_variant	rempA	11	0.012493
98	2L	554520	stage 10	B	synonymous_variant	rempA	11	0.00616337
99	2L	556745	stage 8	B	missense_variant	rempA	8	0.0368061
100	2L	556764	stage 8	B	synonymous_variant	rempA	8	0.0264796
101	2L	558209	stage 8	both	synonymous_variant	rempA	9	-0.199575
102	2L	558209	stage 8	B	synonymous_variant	rempA	8	-0.242391
103	2L	558389	stage 8	both	synonymous_variant	rempA	3	0.316327
104	2L	558389	stage 8	B	synonymous_variant	rempA	1	0.260223
105	2L	558434	stage 8	both	synonymous_variant	rempA	1	-0.137092
106	2L	558434	stage 8	B	synonymous_variant	rempA	1	-0.342759
107	2L	558529	stage 8	both	synonymous_variant	rempA	1	-0.15517
108	2L	558536	stage 8	both	synonymous_variant	rempA	1	-0.076148
109	2L	558766	stage 8	B	5_prime_UTR_variant	rempA	1	-0.118927
110	2L	559086	stage 10	B	upstream_gene_variant	rempA	1	-0.16133
111	2L	559396	stage 8	both	upstream_gene_variant	rempA	1	-0.0303459
112	2L	560125	stage 8	B	missense_variant	CG2789	7	0.0800502
113	2L	560901	stage 10	A	missense_variant	CG11835	1	0.047521
114	2L	561013	stage 8	B	synonymous_variant	CG11835	4	-0.160294
115	2L	561013	stage 10	B	synonymous_variant	CG11835	9	-0.0323127
116	2L	561184	stage 10	B	synonymous_variant	CG11835	2	-0.0138477
117	2L	561223	stage 10	B	missense_variant	CG11835	2	-0.00741668
118	2L	561505	stage 10	both	synonymous_variant	CG11835	1	-0.00896969
119	2L	567915	stage 10	B	synonymous_variant	Nle	2	0.0126489
120	2L	585284	stage 8	B	intron_variant	Gsc	2	0.202286
121	2L	589660	stage 8	both	intron_variant	Gsc	1	0.0633317
122	2L	598934	stage 8	B	upstream_gene_variant	Gsc	1	0.00456433
123	2L	603494	stage 8	both	3_prime_UTR_variant	CG13689	1	0.0826092
124	2L	603494	stage 8	B	3_prime_UTR_variant	CG13689	1	0.000371695
125	2L	604441	stage 8	B	upstream_gene_variant	CR43648	1	-0.133505
126	2L	605766	stage 8	A	upstream_gene_variant	CR43648	7	-0.303603
127	2L	612934	stage 8	A	upstream_gene_variant	CR43649	1	0.0232845
128	2L	612943	stage 8	A	upstream_gene_variant	CR43649	1	0.00613257
129	2L	616644	stage 8	B	downstream_gene_variant	lectin-21Cb	1	0.0426316
130	2L	616660	stage 8	B	downstream_gene_variant	lectin-21Cb	1	0.0321326
131	2L	630769	stage 8	B	downstream_gene_variant	CG2839	1	0.0312187
132	2L	630777	stage 8	B	downstream_gene_variant	CG2839	1	0.0066036
133	2L	634350	stage 10	both	intergenic_region	CG2839-ds	1	0.0152162
134	2L	634350	stage 10	B	intergenic_region	CG2839-ds	1	0.012391
135	2L	634351	stage 10	both	intergenic_region	CG2839-ds	1	0.00559641
136	2L	634351	stage 10	B	intergenic_region	CG2839-ds	1	0.00639003
137	2L	634354	stage 10	both	intergenic_region	CG2839-ds	1	0.00150399
138	2L	634354	stage 10	B	intergenic_region	CG2839-ds	1	0.00237453
139	2L	639523	stage 8	B	downstream_gene_variant	ds	44	0.0987642
140	2L	640737	stage 8	B	3_prime_UTR_variant	ds	4	0.0515038
141	2L	640873	stage 8	B	3_prime_UTR_variant	ds	1	0.0500035
142	2L	646500	stage 10	both	intron_variant	ds	2	0.0218017
143	2L	650854	stage 8	A	intron_variant	ds	1	-0.0125061
144	2L	661069	stage 8	A	intron_variant	ds	42	0.0636782
145	2L	661134	stage 8	A	intron_variant	ds	1	0.00700905
146	2L	661872	stage 10	B	intron_variant	ds	2	0.0222386
147	2L	663234	stage 10	B	intron_variant	ds	1	0.0329583
148	2L	666673	stage 10	both	intron_variant	ds	2	0.0573152
149	2L	666673	stage 10	B	intron_variant	ds	9	0.0761157
150	2L	667149	stage 10	B	intron_variant	ds	6	0.0243171
151	2L	667658	stage 8	both	intron_variant	ds	4	0.0659898
152	2L	667658	stage 8	B	intron_variant	ds	5	0.139878
153	2L	668623	stage 8	A	intron_variant	ds	1	0.0499986
154	2L	668623	stage 10	A	intron_variant	ds	1	0.189537
155	2L	668713	stage 8	both	intron_variant	ds	2	0.138857
156	2L	683488	stage 8	both	intron_variant	ds	3	0.0158655
157	2L	683488	stage 8	B	intron_variant	ds	1	0.0185501
158	2L	683660	stage 8	both	intron_variant	ds	2	0.0255167
159	2L	683660	stage 10	B	intron_variant	ds	19	0.0419085
160	2L	700610	stage 10	B	intron_variant	ds	29	-0.0326499
161	2L	703130	stage 8	B	intron_variant	ds	3	-0.0184995
162	2L	703614	stage 8	both	intron_variant	ds	65	-0.0550209
163	2L	703614	stage 8	B	intron_variant	ds	3	-0.0198575
164	2L	703653	stage 8	both	intron_variant	ds	3	-0.0499341
165	2L	705990	stage 8	both	missense_variant	ds	2	0.0302709
166	2L	705990	stage 8	B	missense_variant	ds	1	0.0663693
167	2L	706126	stage 8	both	synonymous_variant	ds	1	-0.0236902
168	2L	706126	stage 8	B	synonymous_variant	ds	8	-0.0692488
169	2L	707916	stage 8	B	intron_variant	ds	1	-0.0436185
170	2L	707989	stage 8	both	intron_variant	ds	1	-0.0470587
171	2L	707989	stage 8	B	intron_variant	ds	1	-0.0119182
172	2L	709467	stage 8	A	intron_variant	ds	3	-0.0683356
173	2L	711688	stage 8	both	intron_variant	ds	8	0.0607317
174	2L	711688	stage 8	A	intron_variant	ds	1	0.130025
175	2L	714300	stage 8	both	5_prime_UTR_variant	ds	2	0.0331767
176	2L	715277	stage 8	both	upstream_gene_variant	ds	14	-0.0294332
177	2L	718805	stage 8	A	upstream_gene_variant	ds	16	-0.0825935
178	2L	728367	stage 8	B	upstream_gene_variant	Hsp60B	2	0.085878
179	2L	729458	stage 10	B	synonymous_variant	Hsp60B	1	-0.231453
180	2L	731437	stage 10	B	downstream_gene_variant	Hsp60B	9	-0.0320657
181	2L	738591	stage 8	B	synonymous_variant	Eaat2	14	0.0252908
182	2L	742179	stage 10	both	upstream_gene_variant	Eaat2	2	0.026891
183	2L	742190	stage 10	both	upstream_gene_variant	Eaat2	2	0.00958646
184	2L	742191	stage 10	both	upstream_gene_variant	Eaat2	2	0.0022328
185	2L	744072	stage 8	both	splice_region_variant&intron_variant	Eaat2	1	0.0353425
186	2L	744892	stage 8	B	upstream_gene_variant	Eaat2	1	0.155743
187	2L	745300	stage 10	B	upstream_gene_variant	Eaat2	1	0.0250013
188	2L	747441	stage 8	B	upstream_gene_variant	Eaat2	1	0.0366031
189	2L	748729	stage 10	A	upstream_gene_variant	GABA-B-R3	1	-0.00830867
190	2L	756505	stage 8	both	5_prime_UTR_variant	GABA-B-R3	2	-0.0190661
191	2L	756714	stage 10	both	missense_variant	GABA-B-R3	1	0.00306048
192	2L	757557	stage 10	both	downstream_gene_variant	GABA-B-R3	2	0.00256276
193	2L	757557	stage 10	B	downstream_gene_variant	GABA-B-R3	5	0.0783061
194	2L	757740	stage 8	B	downstream_gene_variant	GABA-B-R3	3	-0.131641
195	2L	763271	stage 8	B	downstream_gene_variant	GABA-B-R3	1	0.106365
196	2L	767414	stage 10	both	intergenic_region	GABA-B-R3-CG12506	1	0.00754161
197	2L	767414	stage 10	B	intergenic_region	GABA-B-R3-CG12506	1	0.106601
198	2L	775208	stage 8	B	upstream_gene_variant	CG13946	19	0.105138
199	2L	777734	stage 8	B	upstream_gene_variant	CG13947	15	0.0591818
200	2L	777735	stage 8	B	upstream_gene_variant	CG13947	15	0.0255184
201	2L	777869	stage 8	both	upstream_gene_variant	CG13947	10	0.0902371
202	2L	777869	stage 8	B	upstream_gene_variant	CG13947	7	0.162474
203	2L	781574	stage 10	B	missense_variant	Gr21a	22	0.0652728
204	2L	787278	stage 10	B	synonymous_variant	Pkg21D	17	0.0518155
205	2L	788945	stage 8	both	downstream_gene_variant	CG3544	1	0.0249004
206	2L	788945	stage 10	both	downstream_gene_variant	CG3544	7	0.0159865
207	2L	793612	stage 10	both	upstream_gene_variant	Pkg21D	6	0.0698475
208	2L	793612	stage 10	B	upstream_gene_variant	Pkg21D	3	0.0709037
209	2L	793634	stage 8	B	upstream_gene_variant	Pkg21D	6	0.100988
210	2L	793796	stage 8	both	upstream_gene_variant	Pkg21D	1	-0.0459379
211	2L	793796	stage 8	A	upstream_gene_variant	Pkg21D	1	-0.0892578
212	2L	793797	stage 8	both	upstream_gene_variant	Pkg21D	1	-0.0207786
213	2L	793797	stage 8	A	upstream_gene_variant	Pkg21D	1	-0.0694506
214	2L	794811	stage 8	both	upstream_gene_variant	Pkg21D	21	0.0959946
215	2L	810366	stage 10	both	upstream_gene_variant	Nnf1b	55	0.0411949
216	2L	810366	stage 10	B	upstream_gene_variant	Nnf1b	10	0.177008
217	2L	811896	stage 10	B	synonymous_variant	KH1	1	0.0258333
218	2L	812555	stage 8	both	splice_region_variant&intron_variant	KH1	1	-0.0177869
219	2L	813096	stage 10	B	missense_variant	KH1	3	0.0281563
220	2L	813332	stage 8	both	3_prime_UTR_variant	KH1	3	-0.013448
221	2L	813369	stage 10	B	3_prime_UTR_variant	KH1	1	0.0049779
222	2L	813406	stage 10	B	3_prime_UTR_variant	Saf6	1	0.00594718
223	2L	813413	stage 10	B	3_prime_UTR_variant	Saf6	1	0.00340754
224	2L	814559	stage 8	both	synonymous_variant	Saf6	3	-0.0228004
225	2L	815683	stage 8	both	missense_variant	Saf6	1	-0.0744286
226	2L	826364	stage 10	both	5_prime_UTR_variant	dock	1	-0.0173683
227	2L	826411	stage 10	both	5_prime_UTR_variant	dock	1	-0.00530247
228	2L	826718	stage 10	both	upstream_gene_variant	CG3862	1	-0.000994085
229	2L	837711	stage 10	B	downstream_gene_variant	dock	1	0.0761574
230	2L	839262	stage 10	both	intron_variant	drongo	2	0.0297689
231	2L	839641	stage 10	B	intron_variant	drongo	1	0.00154216
232	2L	844591	stage 10	B	upstream_gene_variant	drongo	1	0.000578888
233	2L	845562	stage 8	B	upstream_gene_variant	drongo	1	-0.222711
234	2L	845562	stage 10	B	upstream_gene_variant	drongo	1	-0.0154201
235	2L	845902	stage 10	both	upstream_gene_variant	drongo	13	0.0124941
236	2L	845902	stage 10	B	upstream_gene_variant	drongo	3	0.00602836
237	2L	847964	stage 10	B	upstream_gene_variant	kraken	1	0.000183602
238	2L	848146	stage 10	B	upstream_gene_variant	kraken	1	5.01931e-05
239	2L	848986	stage 10	B	upstream_gene_variant	kraken	1	1.20534e-05
240	2L	849494	stage 10	B	upstream_gene_variant	kraken	1	2.58372e-06
241	2L	849811	stage 8	B	upstream_gene_variant	kraken	1	-0.0114902
242	2L	849834	stage 8	B	upstream_gene_variant	kraken	1	-0.00149447
243	2L	850060	stage 10	B	synonymous_variant	drongo	1	5.00898e-07
244	2L	850532	stage 10	B	5_prime_UTR_variant	drongo	1	8.87703e-08
245	2L	850544	stage 10	both	5_prime_UTR_variant	drongo	1	-0.0164388
246	2L	850562	stage 10	both	5_prime_UTR_variant	drongo	1	-0.00476864
247	2L	850567	stage 10	both	5_prime_UTR_variant	drongo	1	-0.000844756
248	2L	850569	stage 10	both	5_prime_UTR_variant	drongo	1	-0.000111713
249	2L	850663	stage 10	both	5_prime_UTR_variant	drongo	1	-1.19284e-05
250	2L	851101	stage 10	both	upstream_gene_variant	drongo	3	-0.00427171
251	2L	851538	stage 10	both	missense_variant	CG4291	2	-0.030963
252	2L	851563	stage 8	both	synonymous_variant	CG4291	2	-0.00557791
253	2L	851563	stage 8	B	synonymous_variant	CG4291	4	-0.0381722
254	2L	852469	stage 8	B	upstream_gene_variant	drongo	6	-0.0536063
255	2L	853708	stage 8	both	synonymous_variant	kraken	1	-0.038979
256	2L	854149	stage 10	both	synonymous_variant	kraken	1	-1.07727e-06
257	2L	854513	stage 10	both	3_prime_UTR_variant	kraken	1	-8.49296e-08
258	2L	854547	stage 8	B	upstream_gene_variant	drongo	1	-0.00527478
259	2L	854547	stage 10	B	upstream_gene_variant	drongo	12	-0.0351949
260	2L	854551	stage 8	B	upstream_gene_variant	drongo	1	-0.0051311
261	2L	854551	stage 10	B	upstream_gene_variant	drongo	13	-0.0234809
262	2L	855044	stage 8	B	upstream_gene_variant	drongo	1	-0.0924242
263	2L	857478	stage 10	both	upstream_gene_variant	CG4291	13	-0.0180011
264	2L	857478	stage 8	B	upstream_gene_variant	CG4291	1	-0.00146997
265	2L	857478	stage 10	B	upstream_gene_variant	CG4291	13	-0.0103009
266	2L	858222	stage 10	B	upstream_gene_variant	CG13950	1	0.00033405
267	2L	858308	stage 10	B	upstream_gene_variant	CG13950	1	2.7551e-05
268	2L	858324	stage 10	B	upstream_gene_variant	CG13950	1	1.40296e-06
269	2L	859074	stage 8	B	upstream_gene_variant	CG13950	1	0.234691
270	2L	859415	stage 8	B	upstream_gene_variant	CG13950	8	0.0308408
271	2L	859493	stage 8	B	upstream_gene_variant	CG13950	7	0.0998094
272	2L	859493	stage 10	B	upstream_gene_variant	CG13950	2	0.0401816
273	2L	859540	stage 10	both	upstream_gene_variant	CG13950	7	0.0291892
274	2L	859546	stage 10	both	upstream_gene_variant	CG13950	7	0.0132518
275	2L	859769	stage 10	both	upstream_gene_variant	CG13950	18	0.0231462
276	2L	859769	stage 10	B	upstream_gene_variant	CG13950	1	0.0279455
277	2L	859795	stage 10	both	upstream_gene_variant	CG13950	18	0.013116
278	2L	859795	stage 10	B	upstream_gene_variant	CG13950	1	0.0213864
279	2L	859814	stage 10	both	upstream_gene_variant	CG13950	18	0.00463737
280	2L	859814	stage 10	B	upstream_gene_variant	CG13950	1	0.012449
281	2L	859824	stage 10	both	upstream_gene_variant	CG13950	18	0.00116751
282	2L	859824	stage 10	B	upstream_gene_variant	CG13950	1	0.00584788
283	2L	860427	stage 8	both	downstream_gene_variant	CG13949	1	0.119335
284	2L	860427	stage 8	B	downstream_gene_variant	CG13949	1	0.0862244
285	2L	861803	stage 8	both	3_prime_UTR_variant	CG13950	1	-0.193084
286	2L	862683	stage 10	B	synonymous_variant	aru	1	5.49378e-08
287	2L	862863	stage 8	both	synonymous_variant	aru	1	-0.000698952
288	2L	862884	stage 8	both	synonymous_variant	aru	3	-0.0765648
289	2L	862896	stage 8	both	synonymous_variant	aru	3	-0.0613805
290	2L	863436	stage 8	both	synonymous_variant	aru	2	0.119824
291	2L	865045	stage 10	B	5_prime_UTR_variant	aru	1	1.82049e-09
292	2L	865156	stage 8	both	downstream_gene_variant	CG13950	1	-0.142847
293	2L	870652	stage 10	B	5_prime_UTR_variant	PNUTS	1	5.37067e-11
294	2L	871370	stage 8	both	5_prime_UTR_variant	PNUTS	10	-0.0481364
295	2L	872288	stage 8	both	missense_variant	PNUTS	2	-0.0986762
296	2L	872288	stage 8	B	missense_variant	PNUTS	2	-0.0712199
297	2L	873436	stage 8	both	synonymous_variant	PNUTS	1	-0.0787094
298	2L	873868	stage 8	both	3_prime_UTR_variant	PNUTS	24	-0.0196135
299	2L	873868	stage 8	B	3_prime_UTR_variant	PNUTS	3	-0.0189774
300	2L	876266	stage 8	B	synonymous_variant	PNUTS	1	0.000572096
301	2L	876824	stage 10	A	3_prime_UTR_variant	PNUTS	3	0.12601
302	2L	877532	stage 8	both	synonymous_variant	ninaA	1	0.0332823
303	2L	877532	stage 8	A	synonymous_variant	ninaA	1	0.0722182
304	2L	881184	stage 10	B	synonymous_variant	CG15824	3	-0.0605777
305	2L	881238	stage 8	both	synonymous_variant	CG15824	1	-0.0623325
306	2L	881268	stage 8	both	synonymous_variant	CG15824	1	-0.0226072
307	2L	881424	stage 8	both	synonymous_variant	CG15824	17	-0.0501883
308	2L	881424	stage 8	B	synonymous_variant	CG15824	2	-0.016137
309	2L	882120	stage 8	both	synonymous_variant	CG15824	5	-0.0900999
310	2L	882306	stage 8	both	synonymous_variant	CG15824	11	-0.0128327
311	2L	882787	stage 10	A	synonymous_variant	CG15824	2	-0.0280545
312	2L	882829	stage 8	both	synonymous_variant	CG15824	15	-0.104972
313	2L	884378	stage 8	both	synonymous_variant	CG15824	1	-0.00573069
314	2L	887064	stage 8	both	upstream_gene_variant	CG15824	1	-0.035657
315	2L	890093	stage 8	both	upstream_gene_variant	CG15824	1	-0.0933288
316	2L	894228	stage 8	B	upstream_gene_variant	Lsp1beta	1	0.0468172
317	2L	894240	stage 8	B	upstream_gene_variant	Lsp1beta	1	0.0234211
318	2L	895621	stage 10	both	upstream_gene_variant	Lsp1beta	21	-0.0223824
319	2L	895621	stage 10	B	upstream_gene_variant	Lsp1beta	2	-0.0272132
320	2L	895711	stage 8	A	upstream_gene_variant	Lsp1beta	1	-0.0533984
321	2L	895758	stage 8	A	upstream_gene_variant	Lsp1beta	1	-0.0337215
322	2L	896873	stage 10	both	upstream_gene_variant	Lsp1beta	12	0.0089917
323	2L	897703	stage 10	B	upstream_gene_variant	Lsp1beta	12	-0.023393
324	2L	903020	stage 10	A	upstream_gene_variant	snRNA:U1:21D	1	0.00287227
325	2L	906465	stage 10	A	upstream_gene_variant	snRNA:U1:21D	3	0.0109795
326	2L	913302	stage 10	A	upstream_gene_variant	GluRIIC	3	0.0270407
327	2L	913790	stage 8	B	upstream_gene_variant	GluRIIC	16	0.0207283
328	2L	914299	stage 10	A	intron_variant	GluRIIC	3	-0.0229678
329	2L	914317	stage 10	A	intron_variant	GluRIIC	3	-0.0112834
330	2L	915167	stage 10	B	synonymous_variant	GluRIIC	1	-0.0543932
331	2L	918556	stage 8	both	upstream_gene_variant	CG4341	1	-0.0470679
332	2L	918556	stage 8	B	upstream_gene_variant	CG4341	1	-0.0379153
333	2L	919580	stage 10	A	upstream_gene_variant	CG4341	2	-0.0231818
334	2L	920019	stage 10	both	upstream_gene_variant	CG4341	6	0.00624433
335	2L	920693	stage 8	both	upstream_gene_variant	CG4341	1	-0.162272
336	2L	926458	stage 8	both	intron_variant	CG4341	1	-0.049166
337	2L	926545	stage 8	A	intron_variant	CG4341	1	0.0285555
338	2L	927506	stage 8	both	intron_variant	CG4341	11	-0.0575602
339	2L	927506	stage 8	B	intron_variant	CG4341	10	-0.130209
340	2L	927586	stage 8	both	intron_variant	CG4341	1	-0.00518042
341	2L	927586	stage 8	B	intron_variant	CG4341	3	-0.108195
342	2L	929250	stage 10	B	intron_variant	CG4341	11	-0.0292317
343	2L	930412	stage 8	A	synonymous_variant	CG4341	6	-0.0379137
344	2L	934250	stage 8	B	intron_variant	CG4341	6	-0.0516004
345	2L	934882	stage 10	A	intron_variant	CG4341	3	-0.00682457
346	2L	935309	stage 8	B	intron_variant	CG4341	3	-0.133563
347	2L	936197	stage 10	both	intron_variant	CG4341	1	0.0198404
348	2L	937627	stage 10	A	intron_variant	CG4341	3	-0.0313669
349	2L	944328	stage 8	both	intron_variant	CG4341	1	-0.0239673
350	2L	944412	stage 8	both	intron_variant	CG4341	8	0.0203204
351	2L	944412	stage 8	B	intron_variant	CG4341	3	0.032355
352	2L	947461	stage 8	both	intron_variant	CG4341	1	-0.268444
353	2L	947983	stage 8	A	intron_variant	CG4341	1	-0.0162489
354	2L	947985	stage 8	A	intron_variant	CG4341	1	-0.00307616
355	2L	948045	stage 8	A	intron_variant	CG4341	1	-0.0527913
356	2L	950762	stage 8	both	intron_variant	CG4341	1	-0.127883
357	2L	952525	stage 8	A	synonymous_variant	CG4341	15	-0.0546711
358	2L	952549	stage 8	A	synonymous_variant	CG4341	1	-0.154902
359	2L	952688	stage 10	both	missense_variant	CG4341	1	0.00294095
360	2L	956615	stage 8	both	synonymous_variant	CG4341	1	-0.0176305
361	2L	956615	stage 8	A	synonymous_variant	CG4341	1	-0.225575
362	2L	958414	stage 8	B	downstream_gene_variant	CG4341	5	-0.0464336
363	2L	960311	stage 8	B	downstream_gene_variant	CG4341	7	-0.0235628
364	2L	960316	stage 8	B	downstream_gene_variant	CG4341	7	-0.0170228
365	2L	964959	stage 8	both	intergenic_region	CG4341-IA-2	8	0.0236075
366	2L	964959	stage 8	B	intergenic_region	CG4341-IA-2	4	0.0651338
367	2L	966514	stage 10	B	intergenic_region	CG4341-IA-2	1	0.238165
368	2L	966547	stage 8	both	intergenic_region	CG4341-IA-2	4	0.0203984
369	2L	966547	stage 8	B	intergenic_region	CG4341-IA-2	4	0.0289422
370	2L	966559	stage 8	both	intergenic_region	CG4341-IA-2	4	0.00783848
371	2L	966559	stage 8	B	intergenic_region	CG4341-IA-2	4	0.0113893
372	2L	967230	stage 8	both	intergenic_region	CG4341-IA-2	2	0.0817357
373	2L	967934	stage 8	both	intergenic_region	CG4341-IA-2	13	0.0353452
374	2L	967934	stage 8	B	intergenic_region	CG4341-IA-2	3	0.0783997
375	2L	968974	stage 8	B	intergenic_region	CG4341-IA-2	3	-0.0327887
376	2L	969403	stage 8	both	intergenic_region	CG4341-IA-2	1	-0.01979
377	2L	972814	stage 8	B	intergenic_region	CG4341-IA-2	1	-0.0981444
378	2L	972820	stage 8	B	intergenic_region	CG4341-IA-2	1	-0.0674378
379	2L	974561	stage 10	B	intergenic_region	CG4341-IA-2	3	0.0676556
380	2L	975288	stage 8	both	intergenic_region	CG4341-IA-2	1	-0.00187333
381	2L	976558	stage 8	B	intergenic_region	CG4341-IA-2	1	0.0071861
382	2L	988381	stage 8	B	intergenic_region	CG4341-IA-2	4	-0.0390107
383	2L	989797	stage 10	both	intergenic_region	CG4341-IA-2	9	-0.0317274
384	2L	989797	stage 10	B	intergenic_region	CG4341-IA-2	26	-0.0187894
385	2L	990266	stage 8	both	intergenic_region	CG4341-IA-2	1	-0.0224138
386	2L	990266	stage 10	both	intergenic_region	CG4341-IA-2	3	-0.0350523
387	2L	990266	stage 10	B	intergenic_region	CG4341-IA-2	1	-0.0996102
388	2L	1008633	stage 10	A	3_prime_UTR_variant	IA-2	2	-0.0840594
389	2L	1009567	stage 8	B	3_prime_UTR_variant	IA-2	1	-0.0204784
390	2L	1021266	stage 8	both	downstream_gene_variant	CG4375	56	-0.0934163
391	2L	1021266	stage 8	B	downstream_gene_variant	CG4375	6	-0.0372401
392	2L	1021697	stage 10	B	downstream_gene_variant	CG4375	2	0.0692754
393	2L	1022234	stage 8	B	downstream_gene_variant	CG4375	6	-0.0413044
394	2L	1024466	stage 8	B	downstream_gene_variant	CG4375	1	-0.0218655
395	2L	1025016	stage 8	both	downstream_gene_variant	CG4375	7	-0.0255933
396	2L	1025016	stage 8	B	downstream_gene_variant	CG4375	7	-0.0451534
397	2L	1025431	stage 10	A	downstream_gene_variant	CG4375	1	0.0423128
398	2L	1026971	stage 10	A	upstream_gene_variant	CG4375	1	0.00540927
399	2L	1028345	stage 8	both	upstream_gene_variant	CG4375	2	-0.0808461
400	2L	1028530	stage 8	both	upstream_gene_variant	CG4375	7	-0.137213
401	2L	1028644	stage 8	both	upstream_gene_variant	CG4375	1	-0.0207269
402	2L	1028644	stage 8	B	upstream_gene_variant	CG4375	2	-0.0151763
403	2L	1029792	stage 10	both	upstream_gene_variant	CG4375	1	0.000252004
404	2L	1029854	stage 10	both	upstream_gene_variant	CG4375	1	1.43498e-05
405	2L	1030181	stage 8	A	upstream_gene_variant	CG4375	3	0.0324632
406	2L	1030349	stage 8	both	upstream_gene_variant	CG4375	1	-0.0387822
407	2L	1030349	stage 8	B	upstream_gene_variant	CG4375	2	-0.00937983
408	2L	1030497	stage 10	both	upstream_gene_variant	CG4375	4	0.026575
409	2L	1030497	stage 10	A	upstream_gene_variant	CG4375	6	0.0320263
410	2L	1032120	stage 10	both	intron_variant	IA-2	2	-0.0185053
411	2L	1032120	stage 10	B	intron_variant	IA-2	1	-0.0297424
412	2L	1032368	stage 10	B	upstream_gene_variant	CG4415	1	0.0434367
413	2L	1032676	stage 8	both	upstream_gene_variant	CG4415	4	-0.100644
414	2L	1032676	stage 8	B	upstream_gene_variant	CG4415	2	-0.003449
415	2L	1032824	stage 8	both	upstream_gene_variant	CG4415	1	-0.0318471
416	2L	1032824	stage 8	B	upstream_gene_variant	CG4415	2	-0.000923201
417	2L	1034963	stage 8	B	upstream_gene_variant	CG4415	1	0.00146268
418	2L	1039557	stage 8	A	upstream_gene_variant	IA-2	1	-0.0152125
419	2L	1041769	stage 8	B	downstream_gene_variant	CG4415	1	0.212448
420	2L	1042419	stage 10	A	downstream_gene_variant	CG4415	1	0.010897
421	2L	1045162	stage 8	B	upstream_gene_variant	IA-2	2	-0.0443364
422	2L	1046395	stage 8	B	upstream_gene_variant	IA-2	1	-0.071237
423	2L	1047234	stage 8	both	upstream_gene_variant	IA-2	1	-0.0323105
424	2L	1049016	stage 8	both	upstream_gene_variant	IA-2	4	-0.11643
425	2L	1055668	stage 8	A	intron_variant	S	1	-0.000883001
426	2L	1060714	stage 8	B	intron_variant	S	1	-0.227645
427	2L	1061122	stage 8	both	intron_variant	S	1	-0.00902351
428	2L	1064539	stage 8	both	intron_variant	S	8	0.0214779
429	2L	1068456	stage 8	B	intron_variant	S	8	-0.0549378
430	2L	1068596	stage 8	A	intron_variant	S	1	0.0251471
431	2L	1068731	stage 8	A	intron_variant	S	5	0.0899165
432	2L	1071837	stage 10	both	intron_variant	S	14	-0.0289036
433	2L	1072189	stage 8	A	intron_variant	S	1	-0.439313
434	2L	1074310	stage 8	both	upstream_gene_variant	ast	5	-0.0633248
435	2L	1081438	stage 8	B	upstream_gene_variant	S	1	-0.00115437
436	2L	1082496	stage 8	B	synonymous_variant	Atg4	1	-0.00512548
437	2L	1082497	stage 8	B	missense_variant	Atg4	1	-0.0136875
438	2L	1083269	stage 10	both	3_prime_UTR_variant	Atg4	2	-0.0560499
439	2L	1085755	stage 8	both	synonymous_variant	CG4629	5	0.0638339
440	2L	1085755	stage 8	B	synonymous_variant	CG4629	20	0.0425944
441	2L	1085755	stage 10	B	synonymous_variant	CG4629	1	0.00711887
442	2L	1085761	stage 8	both	synonymous_variant	CG4629	5	0.0289439
443	2L	1085761	stage 8	B	synonymous_variant	CG4629	20	0.0261321
444	2L	1085761	stage 10	B	synonymous_variant	CG4629	1	0.00071416
445	2L	1087197	stage 10	B	downstream_gene_variant	Atg4	1	0.0142149
446	2L	1088004	stage 10	B	5_prime_UTR_variant	CG4629	3	0.0103931
447	2L	1088648	stage 8	B	intron_variant	CG4629	3	0.0618826
448	2L	1089068	stage 10	both	intron_variant	CG4629	1	0.00588167
449	2L	1089068	stage 10	B	intron_variant	CG4629	65	0.0695744
450	2L	1092732	stage 8	both	intron_variant	CG4629	1	0.0345774
451	2L	1092732	stage 8	B	intron_variant	CG4629	4	0.0305479
452	2L	1095108	stage 8	both	intron_variant	CG4629	2	0.0161654
453	2L	1095108	stage 8	B	intron_variant	CG4629	17	0.127539
454	2L	1095456	stage 8	both	intron_variant	CG4629	2	0.0259542
455	2L	1095456	stage 10	both	intron_variant	CG4629	4	0.0150691
456	2L	1095456	stage 8	B	intron_variant	CG4629	2	0.136235
457	2L	1095721	stage 8	both	intron_variant	CG4629	36	0.0865009
458	2L	1095721	stage 8	B	intron_variant	CG4629	9	0.0628876
459	2L	1098503	stage 8	both	downstream_gene_variant	mtRNApol	1	0.0264772
460	2L	1098990	stage 8	both	downstream_gene_variant	mtRNApol	1	-8.6928e-05
461	2L	1099212	stage 8	B	downstream_gene_variant	mtRNApol	1	0.07026
462	2L	1099213	stage 8	B	downstream_gene_variant	mtRNApol	1	0.0378968
463	2L	1099363	stage 8	B	downstream_gene_variant	mtRNApol	9	0.0458643
464	2L	1099376	stage 8	B	downstream_gene_variant	mtRNApol	9	0.0326888
465	2L	1099442	stage 8	B	downstream_gene_variant	mtRNApol	2	0.159022
466	2L	1099444	stage 8	B	downstream_gene_variant	mtRNApol	2	0.0516078
467	2L	1100718	stage 8	A	downstream_gene_variant	mtRNApol	3	0.061376
468	2L	1101796	stage 8	B	downstream_gene_variant	mtRNApol	2	-0.028068
469	2L	1103228	stage 8	B	upstream_gene_variant	CG4629	10	0.0252572
470	2L	1107147	stage 8	both	upstream_gene_variant	CG4629	1	0.000202859
471	2L	1107147	stage 8	B	upstream_gene_variant	CG4629	1	0.0180221
472	2L	1115994	stage 8	A	downstream_gene_variant	CG14339	2	-0.107928
473	2L	1116858	stage 10	A	downstream_gene_variant	CG14339	3	-0.0919941
474	2L	1120668	stage 10	both	upstream_gene_variant	Pino	3	-0.0189992
475	2L	1125137	stage 10	B	upstream_gene_variant	CG4552	2	0.0832807
476	2L	1126795	stage 10	A	upstream_gene_variant	CG4552	1	-0.00251156
477	2L	1128638	stage 8	both	upstream_gene_variant	CG4552	1	-0.0120887
478	2L	1139660	stage 8	B	synonymous_variant	CG4577	1	0.0532909
479	2L	1143599	stage 8	both	upstream_gene_variant	CG4749	1	-0.016746
480	2L	1145487	stage 10	B	synonymous_variant	MFS3	1	-0.000606732
481	2L	1154053	stage 10	A	upstream_gene_variant	Tfb4	1	0.118482
482	2L	1159062	stage 8	B	synonymous_variant	Tango14	2	-0.0794266
483	2L	1169885	stage 8	B	5_prime_UTR_variant	Plap	1	-0.18048
484	2L	1182668	stage 8	B	missense_variant	CG5126	1	0.0183357
485	2L	1182669	stage 8	B	synonymous_variant	CG5126	1	0.0470341
486	2L	1183159	stage 10	both	missense_variant	CG5126	7	0.0374827
487	2L	1183170	stage 10	both	synonymous_variant	CG5126	7	0.0274522
488	2L	1184648	stage 8	B	missense_variant	Tgt	3	-0.176303
489	2L	1189610	stage 8	both	downstream_gene_variant	Tgt	1	-0.0288147
490	2L	1193293	stage 10	both	intron_variant	CG5001	1	-0.00768398
491	2L	1199777	stage 8	both	upstream_gene_variant	CG5139	1	-0.0200851
492	2L	1199777	stage 8	A	upstream_gene_variant	CG5139	1	-0.03255
493	2L	1199866	stage 8	both	upstream_gene_variant	CG5139	1	-0.00544051
494	2L	1200579	stage 8	B	splice_region_variant	CG43349	15	0.039909
495	2L	1202011	stage 8	both	upstream_gene_variant	CG5139	1	-0.0367224
496	2L	1202689	stage 10	A	upstream_gene_variant	CG5139	1	0.0370189
497	2L	1203424	stage 8	both	upstream_gene_variant	CG5139	1	-0.0924491
498	2L	1203666	stage 8	both	upstream_gene_variant	CG5139	5	0.014934
499	2L	1203666	stage 8	A	upstream_gene_variant	CG5139	1	0.022663
500	2L	1203667	stage 8	both	upstream_gene_variant	CG5139	5	0.00677196
501	2L	1203667	stage 8	A	upstream_gene_variant	CG5139	1	0.0269946
502	2L	1204285	stage 8	B	5_prime_UTR_variant	CG14342	1	0.000866548
503	2L	1205188	stage 8	both	3_prime_UTR_variant	CG14342	1	0.00987949
504	2L	1208302	stage 8	both	downstream_gene_variant	CG14342	1	-0.0233087
505	2L	1208385	stage 8	both	downstream_gene_variant	CG14342	13	0.0178457
506	2L	1208385	stage 8	B	downstream_gene_variant	CG14342	15	0.0590654
507	2L	1213203	stage 8	both	downstream_gene_variant	CR43263	2	0.0268177
508	2L	1218563	stage 8	B	upstream_gene_variant	CR43263	3	-0.0436076
509	2L	1228056	stage 10	B	missense_variant	CG42329	1	0.115539
510	2L	1231977	stage 10	B	downstream_gene_variant	CG42329	1	-0.0578626
511	2L	1232262	stage 10	B	downstream_gene_variant	CG42329	1	0.113348
512	2L	1232900	stage 8	both	downstream_gene_variant	CG42329	4	-0.0251857
513	2L	1236651	stage 10	both	upstream_gene_variant	CG5397	5	0.0158042
514	2L	1236651	stage 10	B	upstream_gene_variant	CG5397	1	0.00594714
515	2L	1238803	stage 8	both	upstream_gene_variant	CG5397	7	0.014073
516	2L	1238803	stage 8	A	upstream_gene_variant	CG5397	3	0.0866408
517	2L	1240361	stage 10	both	synonymous_variant	CG5397	1	0.0061714
518	2L	1240984	stage 10	both	intron_variant	CG5397	1	0.00152022
519	2L	1240986	stage 10	both	intron_variant	CG5397	1	4.4546e-05
520	2L	1241891	stage 10	B	missense_variant	CG5397	3	0.047209
521	2L	1247431	stage 8	B	intergenic_region	CG5397-robo3	2	0.110433
522	2L	1251080	stage 8	B	intergenic_region	CG5397-robo3	1	0.145288
523	2L	1252896	stage 10	A	upstream_gene_variant	robo3	1	0.0326334
524	2L	1253246	stage 8	B	upstream_gene_variant	robo3	4	-0.0273555
525	2L	1253481	stage 8	both	upstream_gene_variant	robo3	9	-0.0306605
526	2L	1265845	stage 8	B	intron_variant	robo3	2	-0.093283
527	2L	1267151	stage 8	B	intron_variant	robo3	5	0.0510219
528	2L	1268742	stage 10	A	intron_variant	robo3	1	-0.0643151
529	2L	1269544	stage 8	both	intron_variant	robo3	1	0.169283
530	2L	1270545	stage 10	both	intron_variant	robo3	5	-0.0133835
531	2L	1271628	stage 8	B	intron_variant	robo3	19	-0.12006
532	2L	1272394	stage 10	A	intron_variant	robo3	2	0.0243824
533	2L	1272612	stage 10	both	intron_variant	robo3	1	-0.0416478
534	2L	1273028	stage 10	both	intron_variant	robo3	33	-0.0240074
535	2L	1273028	stage 10	A	intron_variant	robo3	3	-0.0490251
536	2L	1278729	stage 8	both	intron_variant	robo3	2	0.0043704
537	2L	1278729	stage 8	B	intron_variant	robo3	59	0.0800879
538	2L	1278729	stage 10	B	intron_variant	robo3	3	0.00645917
539	2L	1278949	stage 10	B	intron_variant	robo3	2	0.0330846
540	2L	1282725	stage 10	both	intron_variant	robo3	1	-0.0124275
541	2L	1285353	stage 8	B	synonymous_variant	robo3	1	-0.145469
542	2L	1285371	stage 8	B	synonymous_variant	robo3	1	-0.0302703
543	2L	1287590	stage 8	both	missense_variant	robo3	4	0.0284669
544	2L	1287590	stage 8	B	missense_variant	robo3	14	0.0344392
545	2L	1290297	stage 8	A	intron_variant	robo3	1	0.093242
546	2L	1292176	stage 8	both	intron_variant	robo3	10	-0.0604355
547	2L	1292176	stage 8	A	intron_variant	robo3	10	-0.0530195
548	2L	1303901	stage 8	both	intergenic_region	robo3-a5	1	-0.0151744
549	2L	1307495	stage 10	both	intergenic_region	robo3-a5	1	-0.0154883
550	2L	1307495	stage 10	B	intergenic_region	robo3-a5	52	-0.0571194
551	2L	1307548	stage 10	B	intergenic_region	robo3-a5	1	0.0244865
552	2L	1309315	stage 10	B	intergenic_region	robo3-a5	5	0.0401459
553	2L	1309596	stage 8	both	intergenic_region	robo3-a5	12	-0.0251608
554	2L	1309596	stage 8	B	intergenic_region	robo3-a5	3	-0.0658713
555	2L	1312064	stage 10	B	intergenic_region	robo3-a5	1	0.0476269
556	2L	1312829	stage 10	B	intergenic_region	robo3-a5	3	0.0534878
557	2L	1313359	stage 8	both	intergenic_region	robo3-a5	3	-0.106199
558	2L	1315027	stage 10	B	intergenic_region	robo3-a5	5	-0.0515201
559	2L	1316200	stage 8	both	intergenic_region	robo3-a5	1	-0.0385374
560	2L	1319163	stage 8	both	intergenic_region	robo3-a5	2	0.077861
561	2L	1321054	stage 10	both	intergenic_region	robo3-a5	1	0.00490319
562	2L	1324026	stage 8	both	intergenic_region	robo3-a5	1	-0.00410263
563	2L	1324026	stage 10	A	intergenic_region	robo3-a5	1	0.208685
564	2L	1325620	stage 10	B	upstream_gene_variant	a5	1	-0.0289076
565	2L	1334307	stage 10	both	synonymous_variant	CG5440	22	-0.0425422
566	2L	1337356	stage 8	both	downstream_gene_variant	CG5440	4	0.0494256
567	2L	1337356	stage 8	B	downstream_gene_variant	CG5440	1	0.108636
568	2L	1344181	stage 10	both	upstream_gene_variant	CG33923	17	0.0446894
569	2L	1358926	stage 10	both	splice_region_variant	CG31659	1	0.0540001
570	2L	1362467	stage 10	B	upstream_gene_variant	CG31659	2	0.0233342
571	2L	1362503	stage 8	both	upstream_gene_variant	CG31659	3	-0.0758844
572	2L	1362557	stage 8	both	upstream_gene_variant	CG31659	1	-0.0459469
573	2L	1363468	stage 10	A	upstream_gene_variant	CG31659	1	-0.0545369
574	2L	1363574	stage 10	both	upstream_gene_variant	CG31659	1	-0.00599772
575	2L	1363574	stage 10	A	upstream_gene_variant	CG31659	1	-0.0315037
576	2L	1363747	stage 10	both	upstream_gene_variant	CG31659	1	-0.0747622
577	2L	1372148	stage 8	both	downstream_gene_variant	CG14346	7	0.0158637
578	2L	1375453	stage 8	both	downstream_gene_variant	lea	2	0.0198308
579	2L	1375469	stage 8	both	downstream_gene_variant	lea	2	0.00858206
580	2L	1387422	stage 8	both	intron_variant	lea	9	-0.0542323
581	2L	1387444	stage 8	B	synonymous_variant	lea	30	-0.078801
582	2L	1387546	stage 8	B	intron_variant	lea	3	-0.0680721
583	2L	1387549	stage 8	B	intron_variant	lea	3	-0.0458876
584	2L	1387568	stage 8	B	intron_variant	lea	2	-0.0658995
585	2L	1388856	stage 10	B	intron_variant	lea	2	-0.0114786
586	2L	1388857	stage 10	B	intron_variant	lea	2	-0.00337212
587	2L	1390687	stage 8	both	intron_variant	lea	2	-0.134407
588	2L	1393078	stage 8	B	intron_variant	lea	3	-0.0570904
589	2L	1393160	stage 8	B	intron_variant	lea	11	-0.0346284
590	2L	1393160	stage 10	B	intron_variant	lea	1	-0.0206063
591	2L	1396047	stage 8	both	intron_variant	lea	4	0.107047
592	2L	1398177	stage 10	A	intron_variant	lea	1	-0.0969803
593	2L	1398897	stage 8	both	intron_variant	lea	1	0.0415137
594	2L	1398897	stage 8	B	intron_variant	lea	1	0.020366
595	2L	1399015	stage 8	both	intron_variant	lea	8	0.0448451
596	2L	1399015	stage 8	B	intron_variant	lea	5	0.0305912
597	2L	1400440	stage 8	both	intron_variant	lea	8	0.0413693
598	2L	1400440	stage 8	B	intron_variant	lea	5	0.0510197
599	2L	1405437	stage 10	both	intron_variant	lea	1	0.00522709
600	2L	1409870	stage 8	B	intron_variant	lea	1	-0.00485339
601	2L	1409950	stage 8	both	intron_variant	lea	44	-0.0365976
602	2L	1409950	stage 8	B	intron_variant	lea	20	-0.0370106
603	2L	1410340	stage 8	B	intron_variant	lea	4	-0.0481671
604	2L	1411981	stage 8	B	intron_variant	lea	2	-0.086357
605	2L	1412928	stage 10	both	intron_variant	lea	2	-0.00179753
606	2L	1412928	stage 10	B	intron_variant	lea	9	-0.0102168
607	2L	1414501	stage 10	both	intron_variant	lea	20	-0.019874
608	2L	1414501	stage 8	B	intron_variant	lea	1	-0.129869
609	2L	1414501	stage 10	B	intron_variant	lea	1	-0.0238777
610	2L	1417435	stage 8	B	intron_variant	lea	5	-0.233564
611	2L	1419398	stage 8	both	intron_variant	lea	1	-0.196936
612	2L	1421043	stage 10	A	upstream_gene_variant	lea	3	-0.00592983
613	2L	1421158	stage 10	B	upstream_gene_variant	lea	10	-0.0773376
614	2L	1421539	stage 10	A	upstream_gene_variant	lea	12	-0.0521157
615	2L	1425096	stage 10	A	upstream_gene_variant	lea	5	-0.0371467
616	2L	1425102	stage 10	A	upstream_gene_variant	lea	5	-0.0274814
617	2L	1425107	stage 10	A	upstream_gene_variant	lea	5	-0.0151063
618	2L	1425111	stage 10	A	upstream_gene_variant	lea	5	-0.00526958
619	2L	1428467	stage 8	B	upstream_gene_variant	CG43401	1	-0.263846
620	2L	1439020	stage 10	A	upstream_gene_variant	CG43402	1	0.0355627
621	2L	1441071	stage 8	B	upstream_gene_variant	CG43402	2	0.0435031
622	2L	1449952	stage 8	both	intergenic_region	CG43402-CG31928	12	-0.157663
623	2L	1449954	stage 8	both	intergenic_region	CG43402-CG31928	9	-0.22083
624	2L	1451862	stage 10	both	intergenic_region	CG43402-CG31928	1	-0.0398195
625	2L	1467792	stage 8	B	intergenic_region	CG43402-CG31928	1	-0.144237
626	2L	1469542	stage 8	B	intergenic_region	CG43402-CG31928	2	-0.0490999
627	2L	1471027	stage 8	both	intergenic_region	CG43402-CG31928	2	0.0298176
628	2L	1473544	stage 8	both	intergenic_region	CG43402-CG31928	11	0.033114
629	2L	1473606	stage 8	both	intergenic_region	CG43402-CG31928	3	0.0756832
630	2L	1476595	stage 10	A	intergenic_region	CG43402-CG31928	1	0.0244366
631	2L	1481712	stage 10	A	intergenic_region	CG43402-CG31928	1	-0.0296292
632	2L	1491111	stage 10	B	upstream_gene_variant	CG31928	1	0.0202183
633	2L	1491132	stage 10	B	upstream_gene_variant	CG31928	1	0.00472739
634	2L	1493183	stage 10	B	synonymous_variant	CG31928	1	0.000753951
635	2L	1493228	stage 10	both	synonymous_variant	CG31928	4	0.00815719
636	2L	1493228	stage 10	B	synonymous_variant	CG31928	6	0.0159724
637	2L	1493279	stage 10	both	synonymous_variant	CG31928	4	0.00596996
638	2L	1493279	stage 10	B	synonymous_variant	CG31928	7	0.0213635
639	2L	1493496	stage 10	both	missense_variant	CG31928	4	0.00574414
640	2L	1493496	stage 10	B	missense_variant	CG31928	8	0.0244941
641	2L	1493583	stage 10	B	3_prime_UTR_variant	CG31928	1	0.0345347
642	2L	1493732	stage 10	B	upstream_gene_variant	CG33128	1	0.0803585
643	2L	1493734	stage 10	B	upstream_gene_variant	CG33128	1	0.0744221
644	2L	1500914	stage 8	A	3_prime_UTR_variant	CG7420	1	-0.215897
645	2L	1507404	stage 10	both	upstream_gene_variant	CG7420	2	-0.0440171
646	2L	1507404	stage 10	B	upstream_gene_variant	CG7420	1	-0.0725627
647	2L	1517426	stage 8	both	missense_variant	CG18132	1	0.0156278
648	2L	1517476	stage 8	both	5_prime_UTR_variant	CG18132	2	0.0148956
649	2L	1527720	stage 10	A	downstream_gene_variant	Or22b	2	-0.0205889
650	2L	1529164	stage 8	B	downstream_gene_variant	Or22b	8	0.0378153
651	2L	1529216	stage 8	B	downstream_gene_variant	Or22b	9	0.0449801
652	2L	1529543	stage 8	B	intergenic_region	Or22b-haf	3	0.0388499
653	2L	1529838	stage 8	B	intergenic_region	Or22b-haf	12	0.0247425
654	2L	1529850	stage 8	B	intergenic_region	Or22b-haf	14	0.0359177
655	2L	1532975	stage 10	A	intergenic_region	Or22b-haf	2	-0.0709657
656	2L	1533217	stage 10	B	intergenic_region	Or22b-haf	2	0.0181534
657	2L	1539701	stage 10	A	intergenic_region	Or22b-haf	1	-0.00313378
658	2L	1540042	stage 8	both	intergenic_region	Or22b-haf	2	0.00706763
659	2L	1540044	stage 8	both	intergenic_region	Or22b-haf	2	0.00218682
660	2L	1550205	stage 8	both	upstream_gene_variant	haf	4	-0.0109817
661	2L	1550844	stage 8	A	upstream_gene_variant	haf	12	-0.0209536
662	2L	1553295	stage 8	both	upstream_gene_variant	haf	1	-0.0498925
663	2L	1553295	stage 8	B	upstream_gene_variant	haf	2	-0.0179097
664	2L	1570716	stage 10	A	intron_variant	haf	1	0.0158813
665	2L	1582455	stage 10	both	downstream_gene_variant	CG10869	1	0.0156824
666	2L	1587291	stage 8	A	upstream_gene_variant	CG10869	1	0.0268137
667	2L	1587291	stage 10	A	upstream_gene_variant	CG10869	1	0.0810456
668	2L	1596856	stage 8	A	intron_variant	haf	1	-0.011879
669	2L	1596856	stage 10	B	intron_variant	haf	1	-0.0348606
670	2L	1600188	stage 10	A	intron_variant	haf	2	-0.0303671
671	2L	1601573	stage 8	A	synonymous_variant	haf	1	0.00890088
672	2L	1602918	stage 8	A	intron_variant	haf	1	-0.024652
673	2L	1616644	stage 10	A	upstream_gene_variant	RFeSP	1	0.0330546
674	2L	1616709	stage 10	A	upstream_gene_variant	RFeSP	1	0.0309576
675	2L	1618980	stage 10	B	upstream_gene_variant	RFeSP	1	-0.0922615
676	2L	1619293	stage 8	both	intergenic_region	RFeSP-chinmo	2	-0.0313174
677	2L	1619293	stage 10	both	intergenic_region	RFeSP-chinmo	4	-0.00613556
678	2L	1619293	stage 8	B	intergenic_region	RFeSP-chinmo	18	-0.0285858
679	2L	1619293	stage 10	B	intergenic_region	RFeSP-chinmo	24	-0.0152909
680	2L	1619920	stage 8	A	intergenic_region	RFeSP-chinmo	4	-0.0284425
681	2L	1620414	stage 10	B	intergenic_region	RFeSP-chinmo	3	-0.010577
682	2L	1620731	stage 8	B	intergenic_region	RFeSP-chinmo	1	0.0442427
683	2L	1620739	stage 10	B	intergenic_region	RFeSP-chinmo	2	0.0690304
684	2L	1621268	stage 8	both	intergenic_region	RFeSP-chinmo	2	0.0308533
685	2L	1622967	stage 10	B	intergenic_region	RFeSP-chinmo	10	-0.0263128
686	2L	1622969	stage 10	B	intergenic_region	RFeSP-chinmo	11	-0.0269437
687	2L	1624080	stage 8	both	intergenic_region	RFeSP-chinmo	34	0.0338568
688	2L	1624080	stage 8	B	intergenic_region	RFeSP-chinmo	8	0.0259929
689	2L	1624256	stage 8	both	intergenic_region	RFeSP-chinmo	8	0.0174067
690	2L	1624256	stage 8	B	intergenic_region	RFeSP-chinmo	22	0.024652
691	2L	1624257	stage 8	both	intergenic_region	RFeSP-chinmo	8	0.00337743
692	2L	1624257	stage 8	B	intergenic_region	RFeSP-chinmo	23	0.0181243
693	2L	1624913	stage 10	B	intergenic_region	RFeSP-chinmo	1	-0.0139793
694	2L	1624915	stage 10	B	intergenic_region	RFeSP-chinmo	1	-0.00286264
695	2L	1624918	stage 8	both	intergenic_region	RFeSP-chinmo	2	-0.0252873
696	2L	1625693	stage 10	B	intergenic_region	RFeSP-chinmo	1	0.0392525
697	2L	1627481	stage 8	B	intergenic_region	RFeSP-chinmo	1	0.0876361
698	2L	1628236	stage 10	both	intergenic_region	RFeSP-chinmo	8	0.0247692
699	2L	1628236	stage 10	B	intergenic_region	RFeSP-chinmo	1	0.0189828
700	2L	1628258	stage 10	B	intergenic_region	RFeSP-chinmo	15	0.0515467
701	2L	1632548	stage 10	B	intergenic_region	RFeSP-chinmo	1	0.0950272
702	2L	1632950	stage 10	B	intergenic_region	RFeSP-chinmo	1	0.00513442
703	2L	1634273	stage 8	both	intergenic_region	RFeSP-chinmo	9	0.0286628
704	2L	1634273	stage 8	B	intergenic_region	RFeSP-chinmo	9	0.0554467
705	2L	1634985	stage 8	B	intergenic_region	RFeSP-chinmo	4	-0.034361
706	2L	1637062	stage 8	B	intergenic_region	RFeSP-chinmo	2	0.0474813
707	2L	1639517	stage 10	A	intergenic_region	RFeSP-chinmo	3	0.0305423
708	2L	1641285	stage 8	B	intergenic_region	RFeSP-chinmo	2	-0.0171247
709	2L	1641325	stage 8	B	intergenic_region	RFeSP-chinmo	2	-0.0186855
710	2L	1641364	stage 10	B	intergenic_region	RFeSP-chinmo	1	0.070106
711	2L	1644289	stage 8	B	intergenic_region	RFeSP-chinmo	1	0.0909142
712	2L	1648144	stage 10	both	upstream_gene_variant	chinmo	1	-0.0164254
713	2L	1650054	stage 8	both	upstream_gene_variant	chinmo	18	0.0910277
714	2L	1650054	stage 8	B	upstream_gene_variant	chinmo	2	0.0124919
715	2L	1651563	stage 10	both	5_prime_UTR_variant	chinmo	1	-0.00516783
716	2L	1651563	stage 10	A	5_prime_UTR_variant	chinmo	27	-0.0924114
717	2L	1651845	stage 8	B	intron_variant	chinmo	3	0.0152635
718	2L	1658277	stage 8	both	intron_variant	chinmo	2	0.01524
719	2L	1659671	stage 8	both	intron_variant	chinmo	3	0.126977
720	2L	1659838	stage 10	both	intron_variant	chinmo	3	-0.0100492
721	2L	1659838	stage 10	A	intron_variant	chinmo	3	-0.0245028
722	2L	1664543	stage 8	B	upstream_gene_variant	chinmo	3	-0.0264505
723	2L	1666484	stage 8	B	upstream_gene_variant	chinmo	3	-0.0315702
724	2L	1666513	stage 10	both	upstream_gene_variant	chinmo	11	-0.0302019
725	2L	1666513	stage 10	B	upstream_gene_variant	chinmo	7	-0.0372031
726	2L	1672619	stage 10	A	intron_variant	chinmo	3	0.022699
727	2L	1673963	stage 8	B	intron_variant	chinmo	4	0.0532928
728	2L	1674580	stage 8	both	intron_variant	chinmo	64	-0.0304943
729	2L	1674580	stage 8	B	intron_variant	chinmo	3	-0.0612738
730	2L	1677808	stage 8	both	intron_variant	chinmo	1	-0.046373
731	2L	1687030	stage 8	B	intron_variant	chinmo	4	-0.0722293
732	2L	1688846	stage 8	both	intron_variant	chinmo	4	0.0478017
733	2L	1688846	stage 8	B	intron_variant	chinmo	11	0.0778151
734	2L	1689939	stage 10	B	intron_variant	chinmo	1	-0.0960086
735	2L	1691006	stage 8	both	intron_variant	chinmo	1	0.01885
736	2L	1691871	stage 10	B	intron_variant	chinmo	1	-0.0524466
737	2L	1691872	stage 10	B	intron_variant	chinmo	1	-0.0420518
738	2L	1691982	stage 10	A	intron_variant	chinmo	1	0.0215724
739	2L	1695517	stage 10	both	synonymous_variant	chinmo	1	-0.0323233
740	2L	1698340	stage 8	B	3_prime_UTR_variant	chinmo	1	-0.00625263
741	2L	1709216	stage 10	B	synonymous_variant	CG17660	2	0.0824596
742	2L	1709428	stage 10	B	upstream_gene_variant	mRpL48	4	0.077255
743	2L	1709429	stage 10	B	upstream_gene_variant	mRpL48	4	0.0508827
744	2L	1711243	stage 8	both	synonymous_variant	mRpL48	1	0.0744981
745	2L	1711243	stage 8	B	synonymous_variant	mRpL48	2	0.0421796
746	2L	1711968	stage 10	B	synonymous_variant	frtz	1	-0.0290012
747	2L	1714899	stage 8	B	upstream_gene_variant	CG17660	1	0.209899
748	2L	1715891	stage 10	both	upstream_gene_variant	frtz	1	0.0162014
749	2L	1717804	stage 10	A	synonymous_variant	CG18317	1	0.024759
750	2L	1720334	stage 8	A	upstream_gene_variant	frtz	6	-0.0363743
751	2L	1720334	stage 8	B	upstream_gene_variant	frtz	2	0.104915
752	2L	1725401	stage 8	both	synonymous_variant	Eno	1	-0.0610898
753	2L	1725401	stage 8	B	synonymous_variant	Eno	2	-0.0339116
754	2L	1727147	stage 8	B	5_prime_UTR_variant	Eno	2	-0.0170917
755	2L	1727283	stage 8	B	5_prime_UTR_variant	Eno	5	-0.048092
756	2L	1733604	stage 8	both	upstream_gene_variant	Eno	9	-0.0408646
757	2L	1733604	stage 8	B	upstream_gene_variant	Eno	2	-0.0571882
758	2L	1733610	stage 8	both	upstream_gene_variant	Eno	9	-0.0412008
759	2L	1733610	stage 8	B	upstream_gene_variant	Eno	2	-0.042735
760	2L	1743232	stage 10	both	intron_variant	CG17646	1	0.0399114
761	2L	1744572	stage 10	A	intron_variant	CG17646	1	0.0843736
762	2L	1752052	stage 8	both	5_prime_UTR_variant	CG17712	17	0.0304498
763	2L	1752052	stage 8	B	5_prime_UTR_variant	CG17712	1	0.0929216
764	2L	1753720	stage 8	both	upstream_gene_variant	CG17712	2	0.0850409
765	2L	1759818	stage 10	A	upstream_gene_variant	Gr22f	3	0.0187969
766	2L	1759928	stage 10	A	upstream_gene_variant	Gr22f	3	0.00898155
767	2L	1762148	stage 8	both	upstream_gene_variant	CG17650	2	0.0209242
768	2L	1781814	stage 10	B	upstream_gene_variant	Gr22e	1	0.0131378
769	2L	1781855	stage 10	B	upstream_gene_variant	Gr22e	1	0.0190558
770	2L	1792825	stage 8	B	synonymous_variant	Gr22b	1	0.00933773
771	2L	1814745	stage 10	A	intergenic_region	Gr22a-CG31933	1	0.122389
772	2L	1827523	stage 10	B	upstream_gene_variant	CG31933	3	-0.0718066
773	2L	1830568	stage 10	B	upstream_gene_variant	CG31664	3	0.0318967
774	2L	1835167	stage 10	A	upstream_gene_variant	c-cup	3	-0.0718002
775	2L	1841718	stage 10	both	intron_variant	wry	11	0.0215372
776	2L	1841718	stage 10	B	intron_variant	wry	5	0.0159977
777	2L	1841845	stage 10	both	intron_variant	wry	23	0.019316
778	2L	1841845	stage 10	B	intron_variant	wry	1	0.00236198
779	2L	1841956	stage 10	both	intron_variant	wry	1	0.0764141
780	2L	1852380	stage 10	A	intron_variant	wry	2	-0.0680126
781	2L	1853515	stage 10	both	synonymous_variant	wry	1	0.0039122
782	2L	1856251	stage 10	B	downstream_gene_variant	CG31663	23	0.0408413
783	2L	1860529	stage 10	B	downstream_gene_variant	wry	1	-0.0153691
784	2L	1862932	stage 10	both	downstream_gene_variant	wry	9	-0.0237176
785	2L	1862932	stage 10	B	downstream_gene_variant	wry	20	-0.0299231
786	2L	1862953	stage 10	both	downstream_gene_variant	wry	9	-0.00576115
787	2L	1862953	stage 10	B	downstream_gene_variant	wry	21	-0.0306136
788	2L	1867049	stage 8	B	synonymous_variant	CG31663	1	-0.0664738
789	2L	1878008	stage 10	B	downstream_gene_variant	CG15358	4	0.0797422
790	2L	1890619	stage 10	both	intron_variant	CG7337	1	-0.0220306
791	2L	1903321	stage 8	both	intron_variant	CG7337	3	-0.0102447
792	2L	1905065	stage 10	B	intron_variant	CG7337	1	-0.0040043
793	2L	1905101	stage 10	B	intron_variant	CG7337	1	-0.0027287
794	2L	1907693	stage 10	B	upstream_gene_variant	CG7337	3	-0.0812846
795	2L	1907858	stage 8	B	upstream_gene_variant	CG7337	1	-0.0804839
796	2L	1908423	stage 8	both	upstream_gene_variant	CG7337	1	-0.0304971
797	2L	1908442	stage 8	both	upstream_gene_variant	CG7337	1	-0.017444
798	2L	1908461	stage 8	both	upstream_gene_variant	CG7337	1	-0.00450812
799	2L	1908810	stage 10	B	upstream_gene_variant	CG7337	21	-0.0544632
800	2L	1910856	stage 10	B	upstream_gene_variant	CG7337	1	0.00877513
801	2L	1914070	stage 8	both	intron_variant	CG7337	6	-0.0392959
802	2L	1914191	stage 8	B	intron_variant	CG7337	1	-0.0261737
803	2L	1914603	stage 8	both	intron_variant	CG7337	11	-0.0752751
804	2L	1914603	stage 8	B	intron_variant	CG7337	3	-0.0991846
805	2L	1914788	stage 8	B	intron_variant	CG7337	2	-0.141823
806	2L	1916034	stage 8	both	intron_variant	CG7337	11	0.0205526
807	2L	1916034	stage 8	B	intron_variant	CG7337	42	0.0803897
808	2L	1916403	stage 8	both	intron_variant	CG7337	4	-0.0348822
809	2L	1917141	stage 8	both	intron_variant	CG7337	10	-0.0415888
810	2L	1917141	stage 8	B	intron_variant	CG7337	9	-0.0674059
811	2L	1917277	stage 8	both	intron_variant	CG7337	1	-0.0193185
812	2L	1917277	stage 8	B	intron_variant	CG7337	6	-0.0276136
813	2L	1918099	stage 8	both	intron_variant	CG7337	2	-0.0222652
814	2L	1920000	stage 8	both	intron_variant	CG7337	2	-0.0212342
815	2L	1921497	stage 8	A	intron_variant	CG7337	1	-0.0154594
816	2L	1921501	stage 8	A	intron_variant	CG7337	1	-0.00272619
817	2L	1921507	stage 8	both	intron_variant	CG7337	3	-0.0368483
818	2L	1923011	stage 8	both	upstream_gene_variant	CG7337	32	0.0874013
819	2L	1923011	stage 10	both	upstream_gene_variant	CG7337	1	0.0261487
820	2L	1924383	stage 10	both	upstream_gene_variant	CG7337	8	-0.0356169
821	2L	1924383	stage 10	A	upstream_gene_variant	CG7337	1	-0.0341632
822	2L	1931534	stage 8	B	intron_variant	CG7337	3	0.102428
823	2L	1933766	stage 8	both	downstream_gene_variant	tRNA:G3:22BCa	9	0.0333021
824	2L	1933766	stage 8	B	downstream_gene_variant	tRNA:G3:22BCa	1	0.000916427
825	2L	1933774	stage 8	both	downstream_gene_variant	tRNA:G3:22BCa	10	0.0203604
826	2L	1933774	stage 8	B	downstream_gene_variant	tRNA:G3:22BCa	1	0.0089801
827	2L	1933965	stage 10	both	synonymous_variant	CG7337	1	-0.00706693
828	2L	1935278	stage 8	B	synonymous_variant	CG7337	2	0.0415747
829	2L	1940750	stage 10	A	synonymous_variant	CG7337	1	0.0182427
830	2L	1940756	stage 10	A	synonymous_variant	CG7337	1	0.010914
831	2L	1952382	stage 10	A	synonymous_variant	erm	1	-0.00994335
832	2L	1965278	stage 10	both	upstream_gene_variant	tRNA:CR31942	3	-0.00677831
833	2L	1965278	stage 10	B	upstream_gene_variant	tRNA:CR31942	9	-0.00964497
834	2L	1965281	stage 10	B	upstream_gene_variant	tRNA:CR31942	9	-0.00640701
835	2L	1967233	stage 8	B	downstream_gene_variant	tRNA:CR31942	1	-0.00901552
836	2L	1968513	stage 8	B	downstream_gene_variant	tRNA:CR31942	2	-0.0925404
837	2L	1968637	stage 10	B	downstream_gene_variant	tRNA:CR31942	9	-0.0050204
838	2L	1969049	stage 10	B	downstream_gene_variant	tRNA:CR31942	9	-0.001166
839	2L	1969361	stage 10	B	upstream_gene_variant	Der-1	9	-0.00176215
840	2L	1970192	stage 8	B	5_prime_UTR_variant	erm	1	-0.0736531
841	2L	1970192	stage 10	B	5_prime_UTR_variant	erm	4	-0.0864519
842	2L	1975179	stage 8	both	missense_variant	Der-1	3	-0.020276
843	2L	1975265	stage 8	B	3_prime_UTR_variant	Der-1	1	0.275128
844	2L	1980297	stage 8	B	synonymous_variant	CG15356	3	-0.0747841
845	2L	1980914	stage 8	B	upstream_gene_variant	CG15356	1	-0.0470233
846	2L	1984058	stage 8	both	synonymous_variant	CG7289	4	-0.0402628
847	2L	1984150	stage 10	A	splice_region_variant&intron_variant	CG7289	1	-0.00447671
848	2L	1984162	stage 10	A	upstream_gene_variant	CG15356	1	-0.00134345
849	2L	1984178	stage 10	A	upstream_gene_variant	CG15356	1	-0.000237261
850	2L	1985707	stage 8	both	synonymous_variant	Got2	3	-0.0383704
851	2L	1985892	stage 8	both	upstream_gene_variant	Npc2a	1	-0.0872025
852	2L	1987775	stage 8	B	5_prime_UTR_variant	Got2	1	-0.012086
853	2L	1995120	stage 10	B	upstream_gene_variant	Obp22a	1	-0.0337261
854	2L	1995122	stage 10	B	upstream_gene_variant	Obp22a	1	-0.0246721
855	2L	1995130	stage 10	B	upstream_gene_variant	Obp22a	1	-0.0135219
856	2L	1995145	stage 10	B	upstream_gene_variant	Obp22a	1	-0.0060494
857	2L	1996391	stage 10	B	upstream_gene_variant	Obp22a	1	-0.00230165
858	2L	1996501	stage 10	both	upstream_gene_variant	Obp22a	6	0.0189941
859	2L	1996501	stage 10	B	upstream_gene_variant	Obp22a	4	0.038677
860	2L	1996592	stage 8	both	upstream_gene_variant	Obp22a	1	0.00204322
861	2L	1996592	stage 10	both	upstream_gene_variant	Obp22a	2	0.0234698
862	2L	1996601	stage 10	B	upstream_gene_variant	Obp22a	1	-0.000761686
863	2L	1997023	stage 10	B	upstream_gene_variant	Obp22a	1	-0.000222743
864	2L	1997237	stage 10	B	3_prime_UTR_variant	CG33543	1	-5.83095e-05
865	2L	1997727	stage 10	A	3_prime_UTR_variant	CG33543	1	-0.0174426
866	2L	1998491	stage 10	both	synonymous_variant	CG33543	1	0.00314721
867	2L	1998491	stage 8	B	synonymous_variant	CG33543	5	0.182275
868	2L	1998491	stage 10	B	synonymous_variant	CG33543	1	0.01432
869	2L	1999893	stage 8	A	upstream_gene_variant	CR43464	1	-0.0309787
870	2L	2001465	stage 8	A	synonymous_variant	CG33543	2	-0.0119458
871	2L	2014716	stage 10	both	upstream_gene_variant	tRNA:CR31939	29	-0.0257387
872	2L	2014716	stage 10	A	upstream_gene_variant	tRNA:CR31939	7	-0.106334
873	2L	2014994	stage 10	both	upstream_gene_variant	tRNA:CR31939	3	-0.0570573
874	2L	2014994	stage 10	A	upstream_gene_variant	tRNA:CR31939	2	-0.133824
875	2L	2023957	stage 8	both	upstream_gene_variant	CG4238	13	0.0613029
876	2L	2025838	stage 8	A	intron_variant	CG4238	1	0.0117029
877	2L	2033346	stage 8	B	synonymous_variant	CG42296	3	-0.0627786
878	2L	2041231	stage 8	B	synonymous_variant	Su(dx)	1	-0.00196681
879	2L	2045823	stage 8	B	missense_variant	Kebab	1	-0.0146701
880	2L	2045922	stage 10	both	synonymous_variant	Kebab	1	0.0150078
881	2L	2046055	stage 10	both	downstream_gene_variant	Su(dx)	1	0.00529236
882	2L	2046190	stage 10	both	missense_variant	Kebab	1	0.00206784
883	2L	2051650	stage 8	B	upstream_gene_variant	Or22c	1	0.0253183
884	2L	2061322	stage 8	B	downstream_gene_variant	Or22c	10	0.128075
885	2L	2061784	stage 8	B	downstream_gene_variant	Or22c	1	-0.164689
886	2L	2066008	stage 10	both	intron_variant	dpr3	1	-0.00430052
887	2L	2066008	stage 10	B	intron_variant	dpr3	22	-0.0715718
888	2L	2069820	stage 10	B	intron_variant	dpr3	72	-0.0788537
889	2L	2069926	stage 10	B	intron_variant	dpr3	5	-0.0322119
890	2L	2069930	stage 10	B	intron_variant	dpr3	5	-0.0331935
891	2L	2069950	stage 10	B	intron_variant	dpr3	5	-0.0239915
892	2L	2070885	stage 8	both	intron_variant	dpr3	1	0.0349673
893	2L	2071562	stage 8	B	intron_variant	dpr3	2	-0.137654
894	2L	2075883	stage 8	A	upstream_gene_variant	CG12674	1	0.0376814
895	2L	2077612	stage 10	A	upstream_gene_variant	CG12674	1	0.0429301
896	2L	2077693	stage 10	both	upstream_gene_variant	CG12674	2	0.00553356
897	2L	2079866	stage 8	both	upstream_gene_variant	CG12674	1	-0.205057
898	2L	2081577	stage 10	A	downstream_gene_variant	CG12674	1	0.010397
899	2L	2095828	stage 10	both	intron_variant	dpr3	2	0.0188921
900	2L	2096037	stage 8	A	intron_variant	dpr3	1	-0.105998
901	2L	2097704	stage 8	both	intron_variant	dpr3	1	-0.0311702
902	2L	2097704	stage 8	B	intron_variant	dpr3	1	-0.013661
903	2L	2097704	stage 10	B	intron_variant	dpr3	8	-0.01608
904	2L	2097708	stage 8	both	intron_variant	dpr3	2	-0.0180314
905	2L	2097708	stage 8	B	intron_variant	dpr3	1	-0.0426928
906	2L	2097708	stage 10	B	intron_variant	dpr3	8	-0.00669038
907	2L	2098388	stage 10	B	intron_variant	dpr3	3	-0.0621869
908	2L	2098541	stage 10	B	intron_variant	dpr3	1	-0.00835214
909	2L	2098932	stage 8	both	intron_variant	dpr3	1	0.0620798
910	2L	2099371	stage 8	both	intron_variant	dpr3	1	-0.0990017
911	2L	2099371	stage 10	B	intron_variant	dpr3	1	-0.00219871
912	2L	2099439	stage 10	both	intron_variant	dpr3	2	-0.02396
913	2L	2111135	stage 10	B	upstream_gene_variant	dpr3	2	-0.0277408
914	2L	2122436	stage 10	B	intergenic_region	dpr3-CG4259	1	-0.0389168
915	2L	2123240	stage 10	B	downstream_gene_variant	CG4259	8	-0.019427
916	2L	2124013	stage 8	A	downstream_gene_variant	CG4259	1	-0.0212247
917	2L	2124040	stage 8	both	downstream_gene_variant	CG4259	1	-0.0185275
918	2L	2124854	stage 8	B	downstream_gene_variant	CG4259	1	0.00948042
919	2L	2124857	stage 8	B	downstream_gene_variant	CG4259	1	0.00191794
920	2L	2141076	stage 8	both	splice_region_variant&intron_variant	tho2	1	-0.00411606
921	2L	2147402	stage 8	B	upstream_gene_variant	tho2	5	-0.300248
922	2L	2163313	stage 8	both	upstream_gene_variant	aop	1	-0.0108102
923	2L	2164326	stage 8	both	upstream_gene_variant	aop	1	-0.127585
924	2L	2164326	stage 8	B	upstream_gene_variant	aop	1	-0.044377
925	2L	2179164	stage 10	both	upstream_gene_variant	aop	1	0.00441433
926	2L	2182352	stage 10	A	upstream_gene_variant	aop	1	-0.0557183
927	2L	2186358	stage 10	both	upstream_gene_variant	tRNA:CR31946	1	0.0279593
928	2L	2186358	stage 10	A	upstream_gene_variant	tRNA:CR31946	1	0.0411637
929	2L	2187217	stage 10	B	downstream_gene_variant	CG43751	23	0.0154041
930	2L	2191677	stage 10	A	downstream_gene_variant	tRNA:CR31946	1	0.0765254
931	2L	2205620	stage 8	both	missense_variant	CG31668	1	0.0217182
932	2L	2205620	stage 8	B	missense_variant	CG31668	1	0.0433067
933	2L	2206624	stage 8	both	3_prime_UTR_variant	CG33124	4	0.0317045
934	2L	2221790	stage 10	A	upstream_gene_variant	CG15386	3	0.0294404
935	2L	2231227	stage 8	both	upstream_gene_variant	CG15387	6	0.035975
936	2L	2231227	stage 8	B	upstream_gene_variant	CG15387	3	0.0144018
937	2L	2238292	stage 10	A	upstream_gene_variant	gho	1	0.0524732
938	2L	2238646	stage 8	both	synonymous_variant	Tengl2	1	0.136861
939	2L	2239051	stage 8	both	synonymous_variant	Tengl2	2	0.0655345
940	2L	2239051	stage 8	A	synonymous_variant	Tengl2	1	0.00460755
941	2L	2239057	stage 8	both	synonymous_variant	Tengl2	2	0.0383809
942	2L	2239057	stage 8	A	synonymous_variant	Tengl2	1	0.00130013
943	2L	2246808	stage 10	A	downstream_gene_variant	CG4267	1	0.0580958
944	2L	2246809	stage 10	A	downstream_gene_variant	CG4267	1	0.0571209
945	2L	2249254	stage 10	A	upstream_gene_variant	CG17234	1	0.0492968
946	2L	2252263	stage 10	A	missense_variant	CG17239	1	0.0371478
947	2L	2255639	stage 10	A	upstream_gene_variant	Ser12	1	0.0944723
948	2L	2261719	stage 10	B	upstream_gene_variant	CG4270	15	0.0215752
949	2L	2261729	stage 10	B	upstream_gene_variant	CG4270	15	0.0113182
950	2L	2261738	stage 10	B	upstream_gene_variant	CG4270	15	0.00685197
951	2L	2261740	stage 10	B	upstream_gene_variant	CG4270	15	0.00493785
952	2L	2263774	stage 10	A	downstream_gene_variant	CG34049	3	-0.0413336
953	2L	2267272	stage 8	A	upstream_gene_variant	CG34049	1	0.0341775
954	2L	2269519	stage 8	both	upstream_gene_variant	CG34049	1	-0.118632
955	2L	2273044	stage 8	both	upstream_gene_variant	CG17242	1	-0.0125211
956	2L	2274483	stage 8	A	downstream_gene_variant	CR43753	1	0.289114
957	2L	2275468	stage 8	A	downstream_gene_variant	CR43753	2	0.234475
958	2L	2282826	stage 8	both	upstream_gene_variant	CR43753	1	0.0330834
959	2L	2282826	stage 8	A	upstream_gene_variant	CR43753	1	0.0474341
960	2L	2282828	stage 8	both	upstream_gene_variant	CR43753	1	0.00920962
961	2L	2282828	stage 8	A	upstream_gene_variant	CR43753	1	0.0366238
962	2L	2288660	stage 8	B	missense_variant	CG17237	1	-0.105885
963	2L	2288680	stage 8	B	missense_variant	CG17237	1	-0.00746515
964	2L	2289850	stage 10	B	upstream_gene_variant	CR43754	2	0.0532003
965	2L	2290683	stage 10	A	5_prime_UTR_variant	robl22E	1	0.0205995
966	2L	2300750	stage 8	A	3_prime_UTR_variant	CG31949	1	0.0199991
967	2L	2300825	stage 8	A	3_prime_UTR_variant	CG31949	1	0.00777544
968	2L	2300849	stage 8	A	3_prime_UTR_variant	CG31949	1	0.00184088
969	2L	2301889	stage 8	B	downstream_gene_variant	CG31949	3	-0.187434
970	2L	2306835	stage 8	B	upstream_gene_variant	CG16995	1	0.0487344
971	2L	2313633	stage 10	A	downstream_gene_variant	CG16995	1	0.0265446
972	2L	2326035	stage 8	A	intron_variant	CG9967	2	-0.0166239
973	2L	2331314	stage 8	both	intron_variant	CG9967	2	0.086489
974	2L	2331564	stage 8	B	intron_variant	CG9967	1	0.0680343
975	2L	2331572	stage 8	B	intron_variant	CG9967	1	0.0544193
976	2L	2331592	stage 8	B	intron_variant	CG9967	1	0.0334186
977	2L	2338223	stage 8	A	intron_variant	CG9967	3	0.103485
978	2L	2338223	stage 10	A	intron_variant	CG9967	1	0.038657
979	2L	2338287	stage 8	A	intron_variant	CG9967	2	0.0345779
980	2L	2340609	stage 8	both	missense_variant	eys	4	0.08333
981	2L	2340609	stage 8	A	missense_variant	eys	4	0.180447
982	2L	2344882	stage 10	both	intron_variant	CG9967	1	0.0272513
983	2L	2344882	stage 8	B	intron_variant	CG9967	1	0.0841465
984	2L	2353763	stage 8	B	splice_region_variant&intron_variant	eys	1	-0.186263
985	2L	2359673	stage 8	both	3_prime_UTR_variant	Rab5	1	-0.20929
986	2L	2371636	stage 8	B	upstream_gene_variant	CG3597	1	0.0368861
987	2L	2371642	stage 8	B	upstream_gene_variant	CG3597	1	0.0152374
988	2L	2371685	stage 8	B	upstream_gene_variant	CG3597	1	0.00421523
989	2L	2371690	stage 8	B	upstream_gene_variant	CG3597	1	0.000875693
990	2L	2371695	stage 8	B	upstream_gene_variant	CG3597	1	0.000146102
991	2L	2403575	stage 8	both	intron_variant	VGlut	3	-0.0409435
992	2L	2403575	stage 8	B	intron_variant	VGlut	2	-0.0195605
993	2L	2403597	stage 8	both	intron_variant	VGlut	3	-0.0220859
994	2L	2403597	stage 8	B	intron_variant	VGlut	2	-0.00514939
995	2L	2403633	stage 8	B	intron_variant	VGlut	1	-0.091514
996	2L	2426204	stage 8	B	upstream_gene_variant	dpp	2	0.0324658
997	2L	2427701	stage 10	both	upstream_gene_variant	dpp	6	0.0981754
998	2L	2427701	stage 10	A	upstream_gene_variant	dpp	1	0.0376789
999	2L	2433231	stage 8	both	intron_variant	dpp	22	0.0288021
1000	2L	2443580	stage 8	B	intron_variant	dpp	3	-0.061694
1001	2L	2444236	stage 8	B	intron_variant	dpp	1	-0.104495
1002	2L	2445100	stage 8	both	intron_variant	dpp	1	-0.00283273
1003	2L	2445772	stage 8	both	upstream_gene_variant	dpp	2	0.0366721
1004	2L	2448307	stage 8	both	upstream_gene_variant	dpp	1	-0.000135809
1005	2L	2448325	stage 8	both	upstream_gene_variant	dpp	1	-4.45968e-06
1006	2L	2448742	stage 8	both	upstream_gene_variant	dpp	1	-0.00207254
1007	2L	2450690	stage 8	both	upstream_gene_variant	dpp	2	0.0212619
1008	2L	2459907	stage 10	both	upstream_gene_variant	tRNA:Y1:22Fa	1	-0.0118266
1009	2L	2466105	stage 10	A	downstream_gene_variant	tRNA:Y1:22Fa	1	0.0166076
1010	2L	2474029	stage 8	B	intergenic_region	tRNA:Y1:22Fa-CG15393	2	0.0667637
1011	2L	2474612	stage 8	both	intergenic_region	tRNA:Y1:22Fa-CG15393	25	0.0266337
1012	2L	2474612	stage 8	B	intergenic_region	tRNA:Y1:22Fa-CG15393	17	0.0380853
1013	2L	2474820	stage 8	both	intergenic_region	tRNA:Y1:22Fa-CG15393	1	-0.00257205
1014	2L	2474820	stage 10	both	intergenic_region	tRNA:Y1:22Fa-CG15393	14	-0.0203465
1015	2L	2475226	stage 8	B	intergenic_region	tRNA:Y1:22Fa-CG15393	5	0.0204427
1016	2L	2475237	stage 8	B	intergenic_region	tRNA:Y1:22Fa-CG15393	5	0.00347793
1017	2L	2475247	stage 8	B	intergenic_region	tRNA:Y1:22Fa-CG15393	5	0.000389269
1018	2L	2475258	stage 8	B	intergenic_region	tRNA:Y1:22Fa-CG15393	5	3.30627e-05
1019	2L	2475259	stage 8	B	intergenic_region	tRNA:Y1:22Fa-CG15393	5	2.28377e-06
1020	2L	2475261	stage 8	B	intergenic_region	tRNA:Y1:22Fa-CG15393	5	1.33913e-07
1021	2L	2475268	stage 8	B	intergenic_region	tRNA:Y1:22Fa-CG15393	5	6.86274e-09
1022	2L	2475275	stage 8	B	intergenic_region	tRNA:Y1:22Fa-CG15393	4	5.16552e-09
1023	2L	2475277	stage 8	B	intergenic_region	tRNA:Y1:22Fa-CG15393	4	3.35855e-10
1024	2L	2476090	stage 10	both	intergenic_region	tRNA:Y1:22Fa-CG15393	5	-0.031976
1025	2L	2487979	stage 8	B	upstream_gene_variant	oaf	1	-0.0322623
1026	2L	2490044	stage 8	both	missense_variant	CG15393	1	-0.0088843
1027	2L	2490054	stage 8	both	synonymous_variant	CG15393	1	-0.00157657
1028	2L	2494957	stage 8	both	upstream_gene_variant	CG15393	1	0.0133867
1029	2L	2500723	stage 8	both	downstream_gene_variant	oaf	2	-0.0397516
1030	2L	2502354	stage 8	both	downstream_gene_variant	oaf	5	-0.0418095
1031	2L	2503277	stage 8	both	downstream_gene_variant	oaf	15	-0.0311464
1032	2L	2503281	stage 8	both	downstream_gene_variant	oaf	15	-0.0101383
1033	2L	2503286	stage 8	both	downstream_gene_variant	oaf	16	-0.0046284
1034	2L	2503338	stage 8	both	downstream_gene_variant	oaf	16	-0.00148793
1035	2L	2503373	stage 8	both	downstream_gene_variant	oaf	5	-0.103417
1036	2L	2503373	stage 8	B	downstream_gene_variant	oaf	12	-0.0660889
1037	2L	2503668	stage 8	both	downstream_gene_variant	oaf	1	-0.000202936
1038	2L	2503698	stage 8	both	downstream_gene_variant	oaf	1	-4.57809e-06
1039	2L	2503712	stage 8	both	downstream_gene_variant	oaf	2	-0.000192672
1040	2L	2504360	stage 8	both	intergenic_region	oaf-CG3528	2	-0.0025519
1041	2L	2504903	stage 8	both	intergenic_region	oaf-CG3528	2	-0.00116661
1042	2L	2514777	stage 8	B	downstream_gene_variant	CG3528	1	0.0109957
1043	2L	2522233	stage 8	both	upstream_gene_variant	CG3528	1	-0.112995
1044	2L	2522274	stage 10	both	upstream_gene_variant	CG3528	1	8.95202e-05
1045	2L	2523490	stage 8	A	intergenic_region	CG3528-CG3515	1	0.0365974
1046	2L	2527434	stage 8	B	intergenic_region	CG3528-CG3515	2	-0.0994366
1047	2L	2538707	stage 10	both	intergenic_region	CG3528-CG3515	28	-0.0211216
1048	2L	2538862	stage 10	both	intergenic_region	CG3528-CG3515	11	-0.0171935
1049	2L	2538862	stage 10	B	intergenic_region	CG3528-CG3515	1	-0.035254
1050	2L	2538874	stage 10	both	intergenic_region	CG3528-CG3515	11	-0.00779975
1051	2L	2538874	stage 10	B	intergenic_region	CG3528-CG3515	1	-0.0159119
1052	2L	2539515	stage 8	A	intergenic_region	CG3528-CG3515	3	-0.0666339
1053	2L	2539767	stage 8	A	intergenic_region	CG3528-CG3515	1	-0.133714
1054	2L	2543862	stage 8	both	intergenic_region	CG3528-CG3515	8	0.0355606
1055	2L	2543862	stage 8	B	intergenic_region	CG3528-CG3515	3	0.0215178
1056	2L	2543929	stage 8	both	intergenic_region	CG3528-CG3515	8	0.0214588
1057	2L	2543929	stage 8	B	intergenic_region	CG3528-CG3515	3	0.00998662
1058	2L	2546423	stage 10	both	downstream_gene_variant	CG3515	2	0.00368783
1059	2L	2547143	stage 8	both	downstream_gene_variant	CG3515	1	-0.0288218
1060	2L	2547143	stage 8	B	downstream_gene_variant	CG3515	2	-0.142968
1061	2L	2547718	stage 10	both	downstream_gene_variant	CG3515	11	0.0332797
1062	2L	2548835	stage 8	both	downstream_gene_variant	CG3515	1	-0.0333662
1063	2L	2548934	stage 8	both	downstream_gene_variant	CG3515	1	-0.0042408
1064	2L	2550789	stage 8	both	downstream_gene_variant	CG3515	10	-0.107869
1065	2L	2553534	stage 8	A	upstream_gene_variant	CG3515	1	0.0736484
1066	2L	2553644	stage 10	A	upstream_gene_variant	CG3515	1	-0.0107493
1067	2L	2554260	stage 8	both	upstream_gene_variant	CG3515	1	0.110424
1068	2L	2554503	stage 8	both	upstream_gene_variant	CG3515	11	0.0354512
1069	2L	2557920	stage 8	B	downstream_gene_variant	Cyp309a1	1	-0.0607636
1070	2L	2558247	stage 8	B	downstream_gene_variant	Cyp309a1	1	-0.0235117
1071	2L	2558294	stage 8	B	downstream_gene_variant	Cyp309a1	1	-0.00685293
1072	2L	2558828	stage 8	B	downstream_gene_variant	Cyp309a1	1	-0.0530059
1073	2L	2559117	stage 10	both	downstream_gene_variant	Cyp309a1	2	-0.0182079
1074	2L	2564752	stage 8	both	missense_variant	Cyp309a1	1	0.13886
1075	2L	2587337	stage 8	both	upstream_gene_variant	Drp1	1	-0.0422644
1076	2L	2589157	stage 8	both	upstream_gene_variant	Drp1	1	0.0728509
1077	2L	2591954	stage 10	B	intron_variant	CG15394	1	-0.0361772
1078	2L	2593497	stage 8	B	downstream_gene_variant	CG15394	1	-0.192241
1079	2L	2602833	stage 8	both	intergenic_region	CG15394-CG15395	5	0.0831328
1080	2L	2602833	stage 10	both	intergenic_region	CG15394-CG15395	1	0.0296888
1081	2L	2602833	stage 8	B	intergenic_region	CG15394-CG15395	1	0.0122798
1082	2L	2602846	stage 8	B	intergenic_region	CG15394-CG15395	2	0.093377
1083	2L	2605652	stage 8	B	upstream_gene_variant	CG15395	1	-0.00321669
1084	2L	2613473	stage 8	B	downstream_gene_variant	CG15395	2	-0.153432
1085	2L	2614283	stage 8	both	downstream_gene_variant	CG15395	1	-0.101406
1086	2L	2619347	stage 8	B	upstream_gene_variant	CG43403	1	-0.00162897
1087	2L	2621381	stage 8	A	downstream_gene_variant	CG43403	2	-0.0497453
1088	2L	2636127	stage 8	A	intergenic_region	CG43403-CR43852	2	-0.0839105
1089	2L	2639086	stage 8	both	intergenic_region	CG43403-CR43852	2	-0.00245725
1090	2L	2639383	stage 10	both	intergenic_region	CG43403-CR43852	11	-0.014225
1091	2L	2643878	stage 10	B	upstream_gene_variant	CR43852	3	0.0390652
1092	2L	2644611	stage 8	both	upstream_gene_variant	CR43852	2	0.0253421
1093	2L	2644615	stage 8	both	upstream_gene_variant	CR43852	2	0.00723921
1094	2L	2644631	stage 8	both	upstream_gene_variant	CR43852	2	0.00152169
1095	2L	2647229	stage 8	both	synonymous_variant	CG9962	3	-0.00972492
1096	2L	2648167	stage 8	both	missense_variant	CG43851	1	-0.0687425
1097	2L	2648168	stage 8	both	missense_variant	CG43851	1	-0.0246784
1098	2L	2649317	stage 8	B	missense_variant	CG33125	1	-0.0619096
1099	2L	2649580	stage 8	both	synonymous_variant	CG33125	4	-0.0694108
1100	2L	2649790	stage 8	both	synonymous_variant	CG33125	6	-0.0376233
1101	2L	2653462	stage 8	B	missense_variant	Prosbeta4R1	1	-0.0566655
1102	2L	2659103	stage 8	both	downstream_gene_variant	Or23a	1	0.0262863
1103	2L	2665141	stage 8	A	5_prime_UTR_variant	CG9879	1	-0.0027456
1104	2L	2666259	stage 8	A	3_prime_UTR_variant	CG9879	3	0.0280871
1105	2L	2667127	stage 8	both	upstream_gene_variant	Gr23a	8	0.076263
1106	2L	2667127	stage 8	B	upstream_gene_variant	Gr23a	1	0.109862
1107	2L	2672750	stage 8	B	upstream_gene_variant	CG31690	1	0.0852869
1108	2L	2674349	stage 8	B	upstream_gene_variant	CG31690	11	-0.0440072
1109	2L	2674538	stage 10	both	upstream_gene_variant	CG31690	28	-0.0105506
1110	2L	2674538	stage 10	A	upstream_gene_variant	CG31690	4	-0.0411045
1111	2L	2674607	stage 10	both	upstream_gene_variant	CG31690	28	-0.0104784
1112	2L	2674607	stage 10	A	upstream_gene_variant	CG31690	4	-0.0321216
1113	2L	2674609	stage 10	both	upstream_gene_variant	CG31690	28	-0.00802906
1114	2L	2674609	stage 10	A	upstream_gene_variant	CG31690	4	-0.0196229
1115	2L	2676480	stage 10	A	upstream_gene_variant	CG31690	2	-0.0307708
1116	2L	2676967	stage 10	both	upstream_gene_variant	CG31690	2	-0.0422511
1117	2L	2677435	stage 10	both	upstream_gene_variant	CG31690	1	-0.0809196
1118	2L	2677449	stage 10	A	upstream_gene_variant	CG31690	5	-0.00692648
1119	2L	2677473	stage 10	A	upstream_gene_variant	CG31690	6	-0.00787079
1120	2L	2678565	stage 8	B	intron_variant	CG31690	1	-0.135971
1121	2L	2678915	stage 8	both	intron_variant	CG31690	3	0.132447
1122	2L	2680712	stage 10	A	intron_variant	CG31690	1	-0.0934731
1123	2L	2681731	stage 10	A	intron_variant	CG31690	2	-0.037449
1124	2L	2684916	stage 8	both	intron_variant	CG31690	2	0.093064
1125	2L	2684916	stage 8	A	intron_variant	CG31690	1	0.0617046
1126	2L	2688559	stage 8	both	intron_variant	CG31690	2	0.0693299
1127	2L	2688560	stage 8	both	intron_variant	CG31690	2	0.0442583
1128	2L	2688565	stage 8	both	intron_variant	CG31690	2	0.0176985
1129	2L	2693939	stage 8	A	downstream_gene_variant	CG15398	1	-0.0275097
1130	2L	2697137	stage 10	B	upstream_gene_variant	CG15398	2	-0.114305
1131	2L	2698973	stage 8	both	upstream_gene_variant	CG15398	13	-0.0640986
1132	2L	2698973	stage 8	B	upstream_gene_variant	CG15398	5	-0.0261204
1133	2L	2698974	stage 8	both	upstream_gene_variant	CG15398	13	-0.0460902
1134	2L	2698974	stage 8	B	upstream_gene_variant	CG15398	5	-0.011601
1135	2L	2703327	stage 8	both	intron_variant	CG31690	1	0.0308679
1136	2L	2705882	stage 8	both	intron_variant	CG31690	1	0.0106458
1137	2L	2714211	stage 8	B	intron_variant	CG31690	1	-0.0089963
1138	2L	2719132	stage 8	both	synonymous_variant	CG31690	8	0.0175055
1139	2L	2719132	stage 8	A	synonymous_variant	CG31690	2	0.044317
1140	2L	2719138	stage 8	both	synonymous_variant	CG31690	8	0.012754
1141	2L	2719138	stage 8	A	synonymous_variant	CG31690	2	0.0295223
1142	2L	2720592	stage 8	both	downstream_gene_variant	CG31690	3	0.0414891
1143	2L	2722105	stage 8	both	downstream_gene_variant	CG31690	1	0.0438702
1144	2L	2722544	stage 8	B	downstream_gene_variant	CG31690	29	-0.0676136
1145	2L	2722544	stage 10	B	downstream_gene_variant	CG31690	4	-0.0123857
1146	2L	2730027	stage 10	both	upstream_gene_variant	CG31689	1	-0.0183567
1147	2L	2738708	stage 10	both	synonymous_variant	CG31689	1	0.000323347
1148	2L	2738708	stage 10	A	synonymous_variant	CG31689	1	0.0539255
1149	2L	2741071	stage 8	B	3_prime_UTR_variant	Hrs	2	-0.0375008
1150	2L	2742747	stage 8	B	missense_variant	Hrs	1	0.0326585
1151	2L	2744429	stage 8	B	missense_variant	CG9961	1	-0.234267
1152	2L	2754751	stage 8	both	upstream_gene_variant	Pgk	1	-0.0493458
1153	2L	2758506	stage 8	both	3_prime_UTR_variant	snapin	1	0.0607598
1154	2L	2766536	stage 10	both	synonymous_variant	aph-1	1	-0.00696614
1155	2L	2766536	stage 8	A	synonymous_variant	aph-1	4	0.0463504
1156	2L	2766536	stage 8	B	synonymous_variant	aph-1	9	-0.0497903
1157	2L	2780074	stage 8	both	3_prime_UTR_variant	Syt1	1	-0.0123686
1158	2L	2787487	stage 8	both	intron_variant	Syt1	18	0.0820704
1159	2L	2793583	stage 8	both	synonymous_variant	Syt1	1	-0.00615817
1160	2L	2793727	stage 8	both	synonymous_variant	Syt1	1	-0.000247967
1161	2L	2796100	stage 8	B	upstream_gene_variant	CR43821	1	-0.066049
1162	2L	2796408	stage 8	both	upstream_gene_variant	CR43821	1	-0.0258621
1163	2L	2796453	stage 8	B	upstream_gene_variant	CR43821	1	0.213923
1164	2L	2797036	stage 8	both	upstream_gene_variant	CR43821	2	0.0217176
1165	2L	2797858	stage 8	B	upstream_gene_variant	Syt1	1	0.00644712
1166	2L	2800243	stage 10	A	upstream_gene_variant	Syt1	27	-0.0240601
1167	2L	2800244	stage 10	A	upstream_gene_variant	Syt1	27	-0.0134983
1168	2L	2800261	stage 10	A	upstream_gene_variant	Syt1	27	-0.00576608
1169	2L	2802061	stage 8	A	upstream_gene_variant	Syt1	11	0.0783158
1170	2L	2805472	stage 8	both	upstream_gene_variant	daw	2	0.16852
1171	2L	2815970	stage 10	A	splice_region_variant	Duox	12	-0.0842296
1172	2L	2816295	stage 8	A	3_prime_UTR_variant	Duox	3	-0.0691754
1173	2L	2821012	stage 10	both	synonymous_variant	Duox	1	0.0355021
1174	2L	2821437	stage 8	both	downstream_gene_variant	CG3123	10	-0.0639936
1175	2L	2821594	stage 10	both	downstream_gene_variant	CG3123	1	0.0218477
1176	2L	2821594	stage 10	B	downstream_gene_variant	CG3123	1	0.11334
1177	2L	2822938	stage 8	A	downstream_gene_variant	CG3123	1	0.00732264
1178	2L	2824853	stage 8	both	missense_variant	CG3123	1	0.0694847
1179	2L	2824878	stage 8	both	synonymous_variant	CG3123	1	0.0365074
1180	2L	2824953	stage 8	both	synonymous_variant	CG3123	4	-0.0420461
1181	2L	2828253	stage 8	both	upstream_gene_variant	CG3123	1	-0.0985204
1182	2L	2828253	stage 10	B	upstream_gene_variant	CG3123	1	-0.03574
1183	2L	2832094	stage 10	A	upstream_gene_variant	Duox	14	-0.0357484
1184	2L	2832111	stage 10	A	upstream_gene_variant	Duox	15	-0.0409468
1185	2L	2832194	stage 10	B	upstream_gene_variant	Duox	1	0.00141029
1186	2L	2832203	stage 10	B	upstream_gene_variant	Duox	1	0.00489039
1187	2L	2832211	stage 10	B	upstream_gene_variant	Duox	1	0.00628891
1188	2L	2832216	stage 10	B	upstream_gene_variant	Duox	1	0.00668053
1189	2L	2832227	stage 10	B	upstream_gene_variant	Duox	1	0.0063192
1190	2L	2832232	stage 10	B	upstream_gene_variant	Duox	1	0.00524794
1191	2L	2832248	stage 10	B	upstream_gene_variant	Duox	1	0.00381845
1192	2L	2834408	stage 10	B	upstream_gene_variant	Duox	1	0.00958292
1193	2L	2839734	stage 8	both	upstream_gene_variant	CG3119	1	0.0172049
1194	2L	2843662	stage 8	B	missense_variant	CG18558	10	0.0268012
1195	2L	2846886	stage 8	both	missense_variant	CG3117	4	0.0200293
1196	2L	2846886	stage 8	B	missense_variant	CG3117	4	0.0505363
1197	2L	2848271	stage 8	both	missense_variant	CG2983	1	0.0409008
1198	2L	2855067	stage 8	B	upstream_gene_variant	RpS21	7	0.0567633
1199	2L	2859416	stage 8	A	upstream_gene_variant	CG3104	1	0.14123
1200	2L	2860533	stage 8	both	upstream_gene_variant	CG3104	3	0.109186
1201	2L	2863650	stage 8	both	downstream_gene_variant	CG31694	14	0.0152255
1202	2L	2863779	stage 10	both	downstream_gene_variant	CG31694	7	-0.0149359
1203	2L	2865904	stage 8	both	upstream_gene_variant	CG8813	1	-0.228228
1204	2L	2867069	stage 10	B	synonymous_variant	CG2991	11	-0.0244748
1205	2L	2878564	stage 8	A	5_prime_UTR_variant	CG31950	1	0.0433352
1206	2L	2885678	stage 8	both	5_prime_UTR_variant	NTPase	6	0.0541788
1207	2L	2885678	stage 8	B	5_prime_UTR_variant	NTPase	3	0.0187073
1208	2L	2888704	stage 8	both	upstream_gene_variant	NTPase	2	0.0383845
1209	2L	2888704	stage 8	B	upstream_gene_variant	NTPase	2	0.076849
1210	2L	2891343	stage 10	A	intron_variant	lilli	5	0.047111
1211	2L	2899450	stage 8	both	intron_variant	lilli	3	0.0091433
1212	2L	2899450	stage 8	B	intron_variant	lilli	13	0.0347842
1213	2L	2911875	stage 8	both	intron_variant	lilli	11	-0.0324118
1214	2L	2911875	stage 8	B	intron_variant	lilli	2	-0.0372597
1215	2L	2911926	stage 8	B	intron_variant	lilli	2	-0.0180065
1216	2L	2916200	stage 8	both	intron_variant	lilli	1	0.0504492
1217	2L	2916670	stage 8	B	intron_variant	lilli	4	0.0980762
1218	2L	2922046	stage 8	both	intron_variant	lilli	1	-0.148255
1219	2L	2930834	stage 8	both	intron_variant	lilli	4	-0.0557404
1220	2L	2930834	stage 8	B	intron_variant	lilli	5	-0.07902
1221	2L	2940211	stage 8	A	intron_variant	lilli	2	0.0307706
1222	2L	2940214	stage 8	A	intron_variant	lilli	2	0.0146358
1223	2L	2940467	stage 8	A	intron_variant	lilli	1	0.0699436
1224	2L	2940679	stage 8	B	intron_variant	lilli	1	-0.156683
1225	2L	2940688	stage 8	B	intron_variant	lilli	2	-0.129685
1226	2L	2940688	stage 10	B	intron_variant	lilli	5	-0.0530122
1227	2L	2940716	stage 8	B	intron_variant	lilli	6	-0.0523899
1228	2L	2944627	stage 8	both	upstream_gene_variant	lilli	10	-0.0372949
1229	2L	2951146	stage 8	A	upstream_gene_variant	Rbp9	16	-0.0433254
1230	2L	2975216	stage 10	B	missense_variant	CG9641	1	-0.018932
1231	2L	2984847	stage 10	B	synonymous_variant	Chd1	2	-0.0608764
1232	2L	2984903	stage 10	B	missense_variant	Chd1	2	-0.036223
1233	2L	2989140	stage 8	both	upstream_gene_variant	Chd1	1	-0.0276684
1234	2L	2995636	stage 8	both	synonymous_variant	CG3558	4	-0.0152869
1235	2L	2995669	stage 8	both	synonymous_variant	CG3558	4	-0.00636754
1236	2L	2996151	stage 8	both	missense_variant	CG3558	1	-0.000394756
1237	2L	2999125	stage 10	B	upstream_gene_variant	CG17265	1	-0.0552482
1238	2L	3002213	stage 8	B	downstream_gene_variant	CG3558	2	-0.070577
1239	2L	3002219	stage 8	B	downstream_gene_variant	CG3558	2	-0.0500721
1240	2L	3004877	stage 8	both	intron_variant	CG17265	1	-0.0400803
1241	2L	3004888	stage 8	both	intron_variant	CG17265	1	-0.0206284
1242	2L	3005477	stage 10	both	intron_variant	CG17265	1	0.0130428
1243	2L	3005477	stage 10	B	intron_variant	CG17265	1	0.0318651
1244	2L	3010897	stage 10	A	intron_variant	CG17265	3	0.0516232
1245	2L	3010902	stage 10	A	intron_variant	CG17265	3	0.0369786
1246	2L	3011748	stage 10	A	downstream_gene_variant	CG17224	1	-0.0719758
1247	2L	3017387	stage 10	B	synonymous_variant	CG17224	1	-0.0358727
1248	2L	3019315	stage 8	A	synonymous_variant	CG17264	1	0.0204333
1249	2L	3020453	stage 8	B	synonymous_variant	CG17264	2	-0.0356522
1250	2L	3026479	stage 8	B	upstream_gene_variant	alpha4GT1	1	-0.533604
1251	2L	3026479	stage 10	B	upstream_gene_variant	alpha4GT1	2	-0.0210925
1252	2L	3046886	stage 8	B	upstream_gene_variant	snRNA:U5:23D	1	-0.0575793
1253	2L	3048367	stage 8	B	missense_variant	v(2)k05816	1	0.0504075
1254	2L	3052892	stage 8	both	synonymous_variant	v(2)k05816	1	-0.0502563
1255	2L	3055017	stage 8	A	upstream_gene_variant	CG3523	1	-0.798514
1256	2L	3055618	stage 10	both	upstream_gene_variant	CG3523	1	0.0333474
1257	2L	3055618	stage 10	A	upstream_gene_variant	CG3523	1	0.0417801
1258	2L	3055672	stage 8	B	upstream_gene_variant	CG3523	1	-0.0117626
1259	2L	3056064	stage 8	B	upstream_gene_variant	CG3523	2	-0.227637
1260	2L	3056104	stage 8	both	upstream_gene_variant	CG3523	1	-0.0511544
1261	2L	3056149	stage 8	B	upstream_gene_variant	CG3523	5	-0.041085
1262	2L	3056356	stage 8	B	upstream_gene_variant	CG3523	1	-0.0796363
1263	2L	3056367	stage 8	B	upstream_gene_variant	CG3523	1	-0.0705688
1264	2L	3056451	stage 8	both	upstream_gene_variant	CG3523	4	-0.021457
1265	2L	3056451	stage 8	B	upstream_gene_variant	CG3523	11	-0.0755589
1266	2L	3056670	stage 8	both	5_prime_UTR_variant	CG3523	29	-0.0701081
1267	2L	3056670	stage 8	A	5_prime_UTR_variant	CG3523	1	-0.0975298
1268	2L	3056670	stage 8	B	5_prime_UTR_variant	CG3523	1	-0.0312484
1269	2L	3057213	stage 10	A	upstream_gene_variant	CG3523	1	0.00321136
1270	2L	3059204	stage 8	B	downstream_gene_variant	v(2)k05816	48	-0.139114
1271	2L	3061788	stage 8	both	synonymous_variant	CG3523	1	-0.133363
1272	2L	3061815	stage 8	both	synonymous_variant	CG3523	1	-0.0702013
1273	2L	3064977	stage 8	A	synonymous_variant	CG3523	10	-0.0493345
1274	2L	3065346	stage 8	both	synonymous_variant	CG3523	1	-0.0762142
1275	2L	3066198	stage 8	A	synonymous_variant	CG3523	10	-0.0439639
1276	2L	3070164	stage 8	both	synonymous_variant	toc	2	0.0113094
1277	2L	3072129	stage 8	A	downstream_gene_variant	CG3523	1	-0.0357558
1278	2L	3072667	stage 8	A	upstream_gene_variant	toc	2	-0.104575
1279	2L	3081715	stage 8	both	intron_variant	toc	1	-0.0135689
1280	2L	3081715	stage 8	B	intron_variant	toc	1	-0.0713348
1281	2L	3082190	stage 10	A	intron_variant	toc	2	0.0401754
1282	2L	3082191	stage 10	A	intron_variant	toc	2	0.032038
1283	2L	3088770	stage 8	B	upstream_gene_variant	toc	9	-0.106291
1284	2L	3093517	stage 10	both	upstream_gene_variant	toc	2	-0.0102106
1285	2L	3093520	stage 10	both	upstream_gene_variant	toc	2	-0.00414178
1286	2L	3095243	stage 10	A	upstream_gene_variant	toc	1	0.0135369
1287	2L	3095245	stage 10	A	upstream_gene_variant	toc	1	0.00536769
1288	2L	3096179	stage 10	A	upstream_gene_variant	toc	1	-0.0561043
1289	2L	3100917	stage 10	B	intron_variant	toc	1	-0.00292287
1290	2L	3101091	stage 8	A	intron_variant	toc	1	-0.00752266
1291	2L	3101446	stage 8	A	intron_variant	toc	7	-0.0720439
1292	2L	3111014	stage 8	both	upstream_gene_variant	toc	26	-0.0510589
1293	2L	3111014	stage 8	A	upstream_gene_variant	toc	14	-0.0192383
1294	2L	3111045	stage 8	A	upstream_gene_variant	toc	7	-0.0286027
1295	2L	3111048	stage 8	A	upstream_gene_variant	toc	7	-0.0100849
1296	2L	3111095	stage 8	A	upstream_gene_variant	toc	16	-0.0502584
1297	2L	3111105	stage 8	both	upstream_gene_variant	toc	9	-0.151293
1298	2L	3111105	stage 8	A	upstream_gene_variant	toc	1	-0.109449
1299	2L	3121630	stage 8	both	intron_variant	toc	2	0.00593168
1300	2L	3123978	stage 8	both	upstream_gene_variant	CG15403	1	0.109204
1301	2L	3123978	stage 8	B	upstream_gene_variant	CG15403	4	0.0669354
1302	2L	3126963	stage 10	A	synonymous_variant	toc	1	-0.0491716
1303	2L	3145871	stage 10	both	upstream_gene_variant	toc	2	-0.0132454
1304	2L	3148069	stage 8	A	synonymous_variant	Mad	1	-0.0994716
1305	2L	3148909	stage 8	B	synonymous_variant	Mad	1	-0.104457
1306	2L	3150282	stage 8	both	upstream_gene_variant	CG12400	1	0.0521855
1307	2L	3150953	stage 10	both	intron_variant	Mad	1	-0.00398021
1308	2L	3177573	stage 8	both	upstream_gene_variant	CG34406	2	-0.108339
1309	2L	3184987	stage 10	both	synonymous_variant	CG34393	1	-0.0152196
1310	2L	3194401	stage 10	A	intron_variant	CG34393	1	-0.00790479
1311	2L	3196246	stage 8	both	intron_variant	CG34393	3	0.0137814
1312	2L	3198392	stage 10	B	intron_variant	CG34393	1	-0.0147252
1313	2L	3201531	stage 8	both	upstream_gene_variant	CG34393	5	-0.0187721
1314	2L	3212613	stage 10	both	intergenic_region	CG34393-CG3347	32	-0.0169891
1315	2L	3214989	stage 8	both	intergenic_region	CG34393-CG3347	1	0.0382975
1316	2L	3216851	stage 8	B	intergenic_region	CG34393-CG3347	3	-0.0590712
1317	2L	3228708	stage 10	both	intergenic_region	CG34393-CG3347	1	-0.00786129
1318	2L	3228708	stage 10	A	intergenic_region	CG34393-CG3347	1	-0.0458214
1319	2L	3233493	stage 10	both	intergenic_region	CG34393-CG3347	1	-0.000711701
1320	2L	3233493	stage 10	B	intergenic_region	CG34393-CG3347	2	-0.0146348
1321	2L	3250647	stage 8	B	intergenic_region	CG34393-CG3347	1	0.0527534
1322	2L	3263247	stage 10	A	intergenic_region	CG34393-CG3347	2	-0.0431789
1323	2L	3265808	stage 10	both	upstream_gene_variant	CG3347	2	0.0379032
1324	2L	3265808	stage 10	B	upstream_gene_variant	CG3347	4	0.00638986
1325	2L	3266528	stage 8	both	upstream_gene_variant	CG3347	6	-0.0337119
1326	2L	3266528	stage 10	both	upstream_gene_variant	CG3347	19	-0.0203226
1327	2L	3266528	stage 8	A	upstream_gene_variant	CG3347	1	-0.129766
1328	2L	3266528	stage 10	A	upstream_gene_variant	CG3347	21	-0.0162928
1329	2L	3267379	stage 8	A	upstream_gene_variant	CG3347	2	-0.149795
1330	2L	3267379	stage 10	A	upstream_gene_variant	CG3347	2	-0.0203791
1331	2L	3267810	stage 8	both	upstream_gene_variant	CG3347	1	0.0202528
1332	2L	3268762	stage 10	both	upstream_gene_variant	CG3347	1	-0.0599399
1333	2L	3269448	stage 10	A	5_prime_UTR_variant	CG3347	4	-0.0376013
1334	2L	3277029	stage 10	B	synonymous_variant	CG3332	1	-0.0010342
1335	2L	3278138	stage 8	B	intron_variant	CG3332	1	-0.0707441
1336	2L	3279011	stage 8	both	intron_variant	CG3332	1	-4.22148e-05
1337	2L	3279011	stage 8	B	intron_variant	CG3332	1	-0.0638317
1338	2L	3280633	stage 8	both	upstream_gene_variant	CG3332	7	-0.0622667
1339	2L	3280633	stage 8	B	upstream_gene_variant	CG3332	2	-0.0149302
1340	2L	3282153	stage 10	both	upstream_gene_variant	CG3332	1	-0.00582864
1341	2L	3285827	stage 8	A	intergenic_region	CG3332-CG9664	4	-0.0662614
1342	2L	3292988	stage 10	A	synonymous_variant	CG9664	1	-0.00524098
1343	2L	3294685	stage 10	A	5_prime_UTR_variant	CG9664	2	-0.0803841
1344	2L	3300163	stage 8	both	upstream_gene_variant	CG3277	1	-0.0513596
1345	2L	3300163	stage 10	B	upstream_gene_variant	CG3277	1	-0.00323085
1346	2L	3307980	stage 8	both	upstream_gene_variant	CG9663	4	-0.0276482
1347	2L	3307981	stage 8	both	upstream_gene_variant	CG9663	4	-0.0237787
1348	2L	3319698	stage 10	A	upstream_gene_variant	CG8837	1	-0.0429612
1349	2L	3319725	stage 10	A	upstream_gene_variant	CG8837	1	-0.107015
1350	2L	3321197	stage 8	A	upstream_gene_variant	CG3326	1	-0.058387
1351	2L	3321403	stage 8	A	upstream_gene_variant	CG3326	1	-0.0223236
1352	2L	3321408	stage 8	A	upstream_gene_variant	CG3326	1	-0.00551492
1353	2L	3333285	stage 8	both	splice_donor_variant&intron_variant	CG15408	1	-0.0975123
1354	2L	3337978	stage 10	B	downstream_gene_variant	CG15408	1	-0.0273553
1355	2L	3337991	stage 10	B	downstream_gene_variant	CG15408	1	-0.0108776
1356	2L	3346303	stage 8	A	intron_variant	E23	1	0.0955539
1357	2L	3346305	stage 8	A	intron_variant	E23	1	0.0467058
1358	2L	3348285	stage 8	B	intron_variant	E23	1	-0.066315
1359	2L	3348869	stage 8	both	intron_variant	E23	1	-0.0232976
1360	2L	3348869	stage 8	A	intron_variant	E23	5	-0.170581
1361	2L	3349746	stage 10	both	intron_variant	E23	5	-0.0116819
1362	2L	3350986	stage 8	both	intron_variant	E23	1	-0.0517634
1363	2L	3356837	stage 10	A	upstream_gene_variant	E23	1	-0.0482479
1364	2L	3365434	stage 8	both	synonymous_variant	CG34394	2	0.0378041
1365	2L	3367018	stage 10	B	upstream_gene_variant	CG34394	1	0.0128277
1366	2L	3367590	stage 10	both	synonymous_variant	CG34394	1	-0.0112392
1367	2L	3367590	stage 10	B	synonymous_variant	CG34394	1	-0.0360589
1368	2L	3369977	stage 10	A	upstream_gene_variant	CG34394	1	0.022404
1369	2L	3371182	stage 8	A	5_prime_UTR_variant	CG34394	1	0.041113
1370	2L	3371182	stage 10	A	5_prime_UTR_variant	CG34394	2	0.0140053
1371	2L	3371713	stage 8	B	upstream_gene_variant	CG34394	1	0.0187594
1372	2L	3372205	stage 8	both	upstream_gene_variant	CG34394	1	0.0474657
1373	2L	3372205	stage 8	A	upstream_gene_variant	CG34394	1	0.0887719
1374	2L	3372830	stage 8	both	missense_variant	CG34394	1	-0.0256462
1375	2L	3377846	stage 10	B	upstream_gene_variant	CG15412	1	0.0553984
1376	2L	3398278	stage 10	both	synonymous_variant	CG34175	1	-0.00564779
1377	2L	3398279	stage 10	both	missense_variant	CG34175	1	-0.000211764
1378	2L	3399290	stage 10	B	downstream_gene_variant	CG34175	1	0.025887
1379	2L	3402365	stage 10	A	downstream_gene_variant	CG34175	2	-0.0242798
1380	2L	3414365	stage 8	both	upstream_gene_variant	CG31952	11	-0.0413885
1381	2L	3424570	stage 10	both	upstream_gene_variant	pgant2	3	-0.0128413
1382	2L	3424570	stage 10	B	upstream_gene_variant	pgant2	2	-0.0441747
1383	2L	3424596	stage 10	both	upstream_gene_variant	pgant2	3	-0.00238049
1384	2L	3424596	stage 10	B	upstream_gene_variant	pgant2	2	-0.0226801
1385	2L	3428316	stage 8	both	upstream_gene_variant	pgant2	1	-0.0166323
1386	2L	3428316	stage 8	B	upstream_gene_variant	pgant2	7	-0.028681
1387	2L	3428332	stage 8	B	upstream_gene_variant	pgant2	7	-0.00871922
1388	2L	3430569	stage 10	B	upstream_gene_variant	pgant2	6	0.0128601
1389	2L	3430865	stage 10	A	upstream_gene_variant	pgant2	2	0.0795413
1390	2L	3436675	stage 10	A	intergenic_region	pgant2-CG2772	1	-0.02506
1391	2L	3437495	stage 8	B	intergenic_region	pgant2-CG2772	2	0.103888
1392	2L	3445990	stage 8	A	upstream_gene_variant	CG2772	6	-0.0385477
1393	2L	3449515	stage 8	B	upstream_gene_variant	Snx1	2	-0.0547109
1394	2L	3462122	stage 10	A	upstream_gene_variant	CG3246	3	-0.109944
1395	2L	3467123	stage 10	A	upstream_gene_variant	msl-2	5	-0.0266787
1396	2L	3472080	stage 8	A	missense_variant	CG31776	1	-0.0498198
1397	2L	3481242	stage 8	A	synonymous_variant	CG15414	1	-0.0423948
1398	2L	3482431	stage 10	both	downstream_gene_variant	CR43928	2	0.0279733
1399	2L	3484978	stage 10	A	intron_variant	CG15414	1	0.105169
1400	2L	3486386	stage 8	A	intron_variant	CG15414	1	-0.164768
1401	2L	3500627	stage 8	A	downstream_gene_variant	tim	1	0.465758
1402	2L	3504139	stage 10	A	synonymous_variant	tim	3	-0.0338296
1403	2L	3506187	stage 8	A	downstream_gene_variant	CG31954	2	-0.119375
1404	2L	3518222	stage 10	A	synonymous_variant	CG3213	2	-0.00906645
1405	2L	3518224	stage 10	A	missense_variant	CG3213	2	-0.00864468
1406	2L	3518231	stage 10	A	synonymous_variant	CG3213	2	-0.00837412
1407	2L	3520608	stage 10	A	missense_variant	CG8851	2	-0.00775241
1408	2L	3521227	stage 8	B	synonymous_variant	CG8851	1	-0.0140537
1409	2L	3522722	stage 8	both	missense_variant	Sr-CIV	1	-0.00356623
1410	2L	3522739	stage 8	A	missense_variant	Sr-CIV	1	-0.0525765
1411	2L	3522740	stage 8	A	missense_variant	Sr-CIV	1	-0.0488965
1412	2L	3523346	stage 8	both	missense_variant	Sr-CIV	6	0.0207704
1413	2L	3523508	stage 8	both	missense_variant	Sr-CIV	8	0.0454957
1414	2L	3523508	stage 8	A	missense_variant	Sr-CIV	10	0.0945685
1415	2L	3523841	stage 8	both	synonymous_variant	Sr-CIV	1	0.0611044
1416	2L	3523841	stage 8	A	synonymous_variant	Sr-CIV	14	0.0319385
1417	2L	3526945	stage 10	both	synonymous_variant	CG8852	1	0.0329677
1418	2L	3527086	stage 10	both	synonymous_variant	CG8852	1	0.0079122
1419	2L	3542603	stage 8	A	intron_variant	drm	7	-0.0336779
1420	2L	3544680	stage 8	A	intron_variant	drm	1	-0.00823138
1421	2L	3544700	stage 8	A	intron_variant	drm	1	-0.00963029
1422	2L	3545529	stage 8	B	5_prime_UTR_variant	drm	12	-0.0982977
1423	2L	3552635	stage 8	A	downstream_gene_variant	drm	1	-0.00529126
1424	2L	3557958	stage 10	both	intergenic_region	drm-CR43822	1	-0.0125316
1425	2L	3558806	stage 10	B	intergenic_region	drm-CR43822	1	0.0211847
1426	2L	3558969	stage 10	both	intergenic_region	drm-CR43822	16	0.0161361
1427	2L	3568132	stage 8	B	intergenic_region	drm-CR43822	1	0.0415044
1428	2L	3568132	stage 10	B	intergenic_region	drm-CR43822	1	0.0171515
1429	2L	3574841	stage 10	A	upstream_gene_variant	CR43822	2	0.0617562
1430	2L	3579738	stage 8	A	synonymous_variant	sob	1	-0.181563
1431	2L	3581996	stage 10	A	upstream_gene_variant	sob	2	-0.0775408
1432	2L	3601608	stage 8	B	downstream_gene_variant	odd	1	-0.0208761
1433	2L	3607222	stage 8	both	upstream_gene_variant	odd	1	-0.0241468
1434	2L	3628143	stage 10	B	intron_variant	for	1	0.0337703
1435	2L	3629866	stage 8	A	intron_variant	for	2	-0.156493
1436	2L	3636448	stage 10	A	upstream_gene_variant	for	1	-0.0323356
1437	2L	3649244	stage 8	both	upstream_gene_variant	for	1	0.00237318
1438	2L	3655624	stage 10	A	intron_variant	for	1	0.0314191
1439	2L	3657932	stage 10	A	upstream_gene_variant	for	2	0.080353
1440	2L	3662655	stage 8	B	upstream_gene_variant	CG34340	1	0.0208883
1441	2L	3669128	stage 8	both	5_prime_UTR_variant	CG42463	1	-0.038032
1442	2L	3669168	stage 8	both	upstream_gene_variant	Sfp24Ba	3	-0.0295709
1443	2L	3669168	stage 10	both	upstream_gene_variant	Sfp24Ba	2	-0.0243213
1444	2L	3669168	stage 8	A	upstream_gene_variant	Sfp24Ba	1	-0.0274823
1445	2L	3669205	stage 8	A	upstream_gene_variant	Sfp24Ba	1	-0.00018235
1446	2L	3669209	stage 8	A	upstream_gene_variant	Sfp24Ba	1	-1.42514e-06
1447	2L	3676710	stage 8	both	intron_variant	CG34340	4	0.0248469
1448	2L	3676862	stage 8	both	intron_variant	CG34340	83	-0.134566
1449	2L	3676862	stage 8	A	intron_variant	CG34340	10	-0.0461299
1450	2L	3678546	stage 8	both	intron_variant	CG34340	2	-0.0434723
1451	2L	3678546	stage 8	A	intron_variant	CG34340	4	-0.060639
1452	2L	3678859	stage 10	both	intron_variant	CG34340	2	0.0142609
1453	2L	3678859	stage 8	B	intron_variant	CG34340	1	0.0689137
1454	2L	3682363	stage 8	B	intron_variant	CG34340	5	-0.106984
1455	2L	3683459	stage 8	A	intron_variant	CG34340	1	-0.0134949
1456	2L	3698687	stage 8	B	missense_variant	CG10031	4	0.0577438
1457	2L	3698775	stage 10	A	upstream_gene_variant	Acp24A4	1	0.0360687
1458	2L	3709604	stage 8	both	upstream_gene_variant	CG31778	1	-0.0955643
1459	2L	3709604	stage 10	both	upstream_gene_variant	CG31778	1	-0.00854326
1460	2L	3709771	stage 8	both	upstream_gene_variant	CG31778	1	-0.0704442
1461	2L	3709771	stage 10	both	upstream_gene_variant	CG31778	7	-0.0191965
1462	2L	3714650	stage 10	both	synonymous_variant	CG2818	5	-0.0293427
1463	2L	3714650	stage 10	B	synonymous_variant	CG2818	1	-0.00322914
1464	2L	3730373	stage 8	both	upstream_gene_variant	CG10019	4	-0.0745847
1465	2L	3732112	stage 10	both	downstream_gene_variant	Shaw	1	-0.0116032
1466	2L	3737271	stage 10	both	intron_variant	CG10019	1	0.00434306
1467	2L	3739925	stage 8	A	intron_variant	CG10019	1	0.091778
1468	2L	3741445	stage 10	A	upstream_gene_variant	CG10019	1	0.0320566
1469	2L	3741481	stage 10	A	upstream_gene_variant	CG10019	1	0.0134234
1470	2L	3746098	stage 8	both	intron_variant	CG10019	1	-0.106868
1471	2L	3748577	stage 8	B	intron_variant	CG10019	1	0.004432
1472	2L	3752039	stage 10	both	missense_variant	CG10019	1	0.021818
1473	2L	3760877	stage 10	A	synonymous_variant	CG43707	1	0.00133616
1474	2L	3760964	stage 10	A	synonymous_variant	CG43707	1	0.0182678
1475	2L	3761271	stage 10	A	synonymous_variant	CG43707	1	0.0159616
1476	2L	3763062	stage 10	A	missense_variant	CG43707	1	-0.0424015
1477	2L	3773364	stage 8	A	upstream_gene_variant	CR43704	2	0.11935
1478	2L	3779643	stage 8	both	intron_variant	bowl	1	0.0180218
1479	2L	3789612	stage 8	both	upstream_gene_variant	CG3921	6	-0.0387178
1480	2L	3789612	stage 8	A	upstream_gene_variant	CG3921	5	-0.0690453
1481	2L	3790077	stage 8	A	splice_region_variant&intron_variant	CG3921	2	-0.122293
1482	2L	3797305	stage 8	A	synonymous_variant	CG3921	7	-0.0304997
1483	2L	3797351	stage 8	A	missense_variant	CG3921	8	-0.0302643
1484	2L	3800690	stage 10	B	synonymous_variant	CG3921	1	-0.0665005
1485	2L	3802343	stage 10	B	3_prime_UTR_variant	CG3921	2	-0.019617
1486	2L	3804845	stage 10	A	upstream_gene_variant	l(2)k16918	1	-0.0718945
1487	2L	3807097	stage 10	A	downstream_gene_variant	CG3921	1	0.0363768
1488	2L	3807464	stage 10	A	splice_region_variant&intron_variant	l(2)k16918	1	0.0425698
1489	2L	3809630	stage 8	A	downstream_gene_variant	l(2)k16918	1	0.0367412
1490	2L	3821274	stage 8	both	upstream_gene_variant	slp1	1	0.0406855
1491	2L	3821986	stage 10	B	upstream_gene_variant	slp1	4	0.0501132
1492	2L	3824887	stage 8	A	upstream_gene_variant	slp1	2	-0.0175366
1493	2L	3825326	stage 8	A	upstream_gene_variant	slp1	2	-0.0233589
1494	2L	3827240	stage 10	both	downstream_gene_variant	slp1	1	0.0254161
1495	2L	3832108	stage 10	A	upstream_gene_variant	slp2	1	-0.0300502
1496	2L	3832110	stage 10	A	upstream_gene_variant	slp2	1	-0.0122633
1497	2L	3837983	stage 10	B	synonymous_variant	slp2	3	-0.0145832
1498	2L	3846174	stage 8	both	intergenic_region	slp2-CG3964	1	-0.0185668
1499	2L	3852279	stage 8	A	intergenic_region	slp2-CG3964	3	0.0476252
1500	2L	3854655	stage 10	A	intergenic_region	slp2-CG3964	1	0.0646725
1501	2L	3854790	stage 8	both	intergenic_region	slp2-CG3964	3	-0.0421758
1502	2L	3855189	stage 8	A	intergenic_region	slp2-CG3964	3	-0.0368831
1503	2L	3858878	stage 8	both	upstream_gene_variant	CG3964	1	-0.181607
1504	2L	3862279	stage 8	B	upstream_gene_variant	CG3964	1	0.0104998
1505	2L	3872390	stage 8	B	5_prime_UTR_variant	CG31957	10	0.0538931
1506	2L	3875189	stage 10	B	synonymous_variant	capu	4	0.0138614
1507	2L	3875240	stage 8	both	synonymous_variant	capu	1	0.00274126
1508	2L	3877308	stage 8	A	upstream_gene_variant	CG31957	1	0.0387813
1509	2L	3880016	stage 8	both	5_prime_UTR_variant	capu	24	-0.0750278
1510	2L	3880016	stage 8	A	5_prime_UTR_variant	capu	1	-0.0393378
1511	2L	3880200	stage 10	both	upstream_gene_variant	capu	25	0.0321291
1512	2L	3880200	stage 10	B	upstream_gene_variant	capu	31	0.0117663
1513	2L	3880226	stage 8	both	upstream_gene_variant	capu	1	-0.0680067
1514	2L	3880226	stage 8	A	upstream_gene_variant	capu	1	-0.187979
1515	2L	3880531	stage 10	B	upstream_gene_variant	capu	1	0.0048776
1516	2L	3882260	stage 8	A	upstream_gene_variant	capu	1	0.0137174
1517	2L	3882292	stage 8	A	upstream_gene_variant	capu	1	0.00119203
1518	2L	3882575	stage 8	B	upstream_gene_variant	capu	1	0.007482
1519	2L	3885261	stage 10	B	intron_variant	capu	1	0.030864
1520	2L	3887023	stage 10	A	missense_variant	capu	7	0.0417597
1521	2L	3890089	stage 10	both	upstream_gene_variant	capu	1	0.0073681
1522	2L	3890089	stage 10	B	upstream_gene_variant	capu	1	0.0197907
1523	2L	3890092	stage 10	both	upstream_gene_variant	capu	1	0.00142175
1524	2L	3890092	stage 10	B	upstream_gene_variant	capu	1	0.017933
1525	2L	3890970	stage 8	both	upstream_gene_variant	capu	1	-0.103892
1526	2L	3892146	stage 10	A	upstream_gene_variant	capu	7	0.0113495
1527	2L	3892266	stage 10	A	upstream_gene_variant	capu	3	0.0439911
1528	2L	3894104	stage 8	A	upstream_gene_variant	capu	2	-0.0321605
1529	2L	3895749	stage 10	A	5_prime_UTR_variant	capu	1	-0.0138105
1530	2L	3896506	stage 10	A	upstream_gene_variant	capu	3	0.0119478
1531	2L	3896508	stage 10	A	upstream_gene_variant	capu	3	0.00209508
1532	2L	3896512	stage 10	A	upstream_gene_variant	capu	3	0.00026278
1533	2L	3896650	stage 10	A	upstream_gene_variant	capu	3	2.60088e-05
1534	2L	3897983	stage 10	A	upstream_gene_variant	capu	7	0.166234
1535	2L	3901582	stage 10	both	downstream_gene_variant	fred	2	-0.0272126
1536	2L	3901582	stage 10	B	downstream_gene_variant	fred	31	-0.00977366
1537	2L	3902603	stage 8	A	5_prime_UTR_variant	capu	10	-0.0557001
1538	2L	3903948	stage 8	A	3_prime_UTR_variant	fred	2	-0.205498
1539	2L	3907132	stage 10	both	upstream_gene_variant	capu	1	-0.00874156
1540	2L	3907135	stage 10	both	upstream_gene_variant	capu	1	-0.0127552
1541	2L	3907141	stage 10	both	upstream_gene_variant	capu	1	-0.00918047
1542	2L	3907873	stage 8	both	downstream_gene_variant	CG31773	3	-0.0389138
1543	2L	3907873	stage 8	B	downstream_gene_variant	CG31773	2	-0.046843
1544	2L	3914103	stage 8	B	synonymous_variant	CG31773	1	-0.0320305
1545	2L	3915828	stage 10	B	upstream_gene_variant	CG31773	1	-0.0396362
1546	2L	3917657	stage 8	both	synonymous_variant	fred	1	0.0522862
1547	2L	3918890	stage 10	A	synonymous_variant	fred	3	2.13273e-06
1548	2L	3925669	stage 8	both	intron_variant	fred	1	0.0101095
1549	2L	3927975	stage 10	A	intron_variant	fred	1	0.050561
1550	2L	3932064	stage 10	A	intron_variant	fred	1	0.0222904
1551	2L	3932113	stage 8	both	intron_variant	fred	1	-0.00342577
1552	2L	3932113	stage 10	both	intron_variant	fred	1	-0.0201257
1553	2L	3932177	stage 10	A	intron_variant	fred	3	0.0760365
1554	2L	3932642	stage 10	both	intron_variant	fred	1	0.017492
1555	2L	3932642	stage 10	A	intron_variant	fred	1	0.0716418
1556	2L	3935578	stage 8	A	intron_variant	fred	1	-0.0579778
1557	2L	3939183	stage 10	B	intron_variant	fred	3	0.0245566
1558	2L	3945147	stage 10	both	intron_variant	fred	1	0.00416281
1559	2L	3945154	stage 10	both	intron_variant	fred	1	0.0085519
1560	2L	3945377	stage 10	both	intron_variant	fred	1	0.0175917
1561	2L	3949966	stage 10	A	intron_variant	fred	2	0.0228749
1562	2L	3950262	stage 8	A	intron_variant	fred	1	-0.0119927
1563	2L	3950272	stage 8	A	intron_variant	fred	1	-0.000679776
1564	2L	3954730	stage 10	B	intron_variant	fred	1	-0.067027
1565	2L	3954965	stage 10	both	intron_variant	fred	2	0.0291398
1566	2L	3954965	stage 10	B	intron_variant	fred	1	0.00536316
1567	2L	3962395	stage 8	both	intron_variant	fred	9	0.0203926
1568	2L	3964713	stage 8	both	intron_variant	fred	2	-0.029385
1569	2L	3964716	stage 8	both	intron_variant	fred	2	-0.0080811
1570	2L	3964756	stage 8	A	intron_variant	fred	1	-0.152633
1571	2L	3968660	stage 8	both	intron_variant	fred	3	0.00790089
1572	2L	3969332	stage 8	both	intron_variant	fred	17	0.0279894
1573	2L	3969332	stage 8	B	intron_variant	fred	4	0.0448441
1574	2L	3969333	stage 8	both	intron_variant	fred	17	0.00568667
1575	2L	3969333	stage 8	B	intron_variant	fred	4	0.0206132
1576	2L	3969336	stage 8	both	intron_variant	fred	17	0.000912734
1577	2L	3969336	stage 8	B	intron_variant	fred	4	0.00591786
1578	2L	3979049	stage 10	both	intron_variant	fred	4	0.0177617
1579	2L	3987705	stage 8	A	intron_variant	fred	1	-0.105958
1580	2L	3987706	stage 8	A	intron_variant	fred	1	-0.0474618
1581	2L	4001608	stage 10	both	upstream_gene_variant	CG34176	1	0.0099093
1582	2L	4002221	stage 8	both	upstream_gene_variant	CG34176	1	-0.0440527
1583	2L	4002965	stage 8	both	upstream_gene_variant	CG34176	1	-0.0715747
1584	2L	4002965	stage 10	both	upstream_gene_variant	CG34176	2	-0.0233238
1585	2L	4002965	stage 10	A	upstream_gene_variant	CG34176	3	-0.0625892
1586	2L	4004704	stage 8	A	upstream_gene_variant	CG15422	1	-0.0122604
1587	2L	4004707	stage 8	A	upstream_gene_variant	CG15422	1	-0.000578915
1588	2L	4013465	stage 10	A	downstream_gene_variant	CG43774	1	-0.00321122
1589	2L	4013465	stage 8	B	downstream_gene_variant	CG43774	12	0.055212
1590	2L	4016906	stage 8	A	intergenic_region	CG43774-ed	1	0.0443387
1591	2L	4022342	stage 8	B	intergenic_region	CG43774-ed	32	-0.0461868
1592	2L	4022419	stage 10	B	intergenic_region	CG43774-ed	1	-0.0249252
1593	2L	4022745	stage 8	A	intergenic_region	CG43774-ed	1	-0.242562
1594	2L	4022745	stage 10	A	intergenic_region	CG43774-ed	1	-0.0147129
1595	2L	4024130	stage 8	B	intergenic_region	CG43774-ed	1	-0.0143178
1596	2L	4024151	stage 8	both	intergenic_region	CG43774-ed	1	-0.0856214
1597	2L	4026125	stage 8	both	intergenic_region	CG43774-ed	2	0.0266331
1598	2L	4027902	stage 8	B	upstream_gene_variant	ed	1	-0.103819
1599	2L	4028725	stage 10	A	upstream_gene_variant	ed	2	0.020235
1600	2L	4028759	stage 8	A	upstream_gene_variant	ed	1	0.0236804
1601	2L	4028890	stage 8	A	upstream_gene_variant	ed	4	0.0459046
1602	2L	4029084	stage 8	A	upstream_gene_variant	ed	1	0.0416046
1603	2L	4029407	stage 10	B	upstream_gene_variant	ed	5	0.0282467
1604	2L	4037899	stage 8	both	intron_variant	ed	40	-0.0616971
1605	2L	4039896	stage 10	both	intron_variant	ed	1	-0.00142362
1606	2L	4039896	stage 10	B	intron_variant	ed	8	-0.0679136
1607	2L	4041210	stage 8	B	intron_variant	ed	1	-0.142736
1608	2L	4041211	stage 8	B	intron_variant	ed	1	-0.0805603
1609	2L	4046185	stage 8	both	intron_variant	ed	50	-0.0523399
1610	2L	4046204	stage 8	both	intron_variant	ed	4	-0.050824
1611	2L	4051173	stage 8	A	intron_variant	ed	1	-0.0234687
1612	2L	4051222	stage 8	both	intron_variant	ed	1	-0.203668
1613	2L	4051281	stage 8	both	intron_variant	ed	1	-0.0888805
1614	2L	4051359	stage 8	B	intron_variant	ed	1	-0.119899
1615	2L	4051364	stage 8	B	intron_variant	ed	1	-0.0566852
1616	2L	4055006	stage 10	both	intron_variant	ed	1	-0.00464211
1617	2L	4055006	stage 8	B	intron_variant	ed	4	-0.0188575
1618	2L	4056460	stage 8	both	intron_variant	ed	1	-0.0388779
1619	2L	4056597	stage 8	B	intron_variant	ed	1	-0.0393388
1620	2L	4056630	stage 8	B	intron_variant	ed	3	-0.0895938
1621	2L	4057609	stage 8	B	intron_variant	ed	1	-0.181583
1622	2L	4058265	stage 8	B	intron_variant	ed	7	-0.13892
1623	2L	4061185	stage 10	both	intron_variant	ed	1	-0.0932986
1624	2L	4061185	stage 8	B	intron_variant	ed	1	-0.00144956
1625	2L	4061612	stage 8	both	intron_variant	ed	25	-0.059701
1626	2L	4061612	stage 8	B	intron_variant	ed	3	-0.0079523
1627	2L	4063771	stage 8	both	intron_variant	ed	1	-0.00586072
1628	2L	4071163	stage 10	both	intron_variant	ed	1	-0.0197675
1629	2L	4072754	stage 8	B	intron_variant	ed	1	-0.173986
1630	2L	4075474	stage 8	A	intron_variant	ed	1	-0.278769
1631	2L	4075489	stage 8	A	intron_variant	ed	1	-0.130396
1632	2L	4075572	stage 8	both	intron_variant	ed	1	-0.0489101
1633	2L	4075989	stage 8	B	intron_variant	ed	13	-0.176452
1634	2L	4078511	stage 8	A	intron_variant	ed	3	0.0978789
1635	2L	4087838	stage 8	both	downstream_gene_variant	snoRNA:Me28S-C437	1	0.192053
1636	2L	4089429	stage 10	both	downstream_gene_variant	snoRNA:Me28S-C437	2	0.0178389
1637	2L	4099274	stage 10	both	synonymous_variant	ed	1	-0.0362112
1638	2L	4099274	stage 10	A	synonymous_variant	ed	1	-0.0931391
1639	2L	4100334	stage 10	both	intron_variant	ed	4	-0.0264785
1640	2L	4107824	stage 10	both	intron_variant	ed	8	-0.00905519
1641	2L	4108815	stage 10	both	intron_variant	ed	1	-0.0549413
1642	2L	4108846	stage 10	A	intron_variant	ed	1	-0.00269002
1643	2L	4108884	stage 10	A	intron_variant	ed	1	-5.88641e-05
1644	2L	4110161	stage 10	both	intron_variant	ed	1	-0.0620909
1645	2L	4110161	stage 10	A	intron_variant	ed	4	-0.089026
1646	2L	4111367	stage 8	both	intron_variant	ed	1	-0.0197616
1647	2L	4111367	stage 8	A	intron_variant	ed	2	-0.0990514
1648	2L	4120564	stage 10	both	missense_variant	Sr-CIII	1	-0.00265236
1649	2L	4124894	stage 8	B	downstream_gene_variant	Sr-CIII	1	0.0748332
1650	2L	4137945	stage 8	both	intergenic_region	Sr-CI-CG2955	1	-0.113138
1651	2L	4142371	stage 8	A	intergenic_region	Sr-CI-CG2955	2	-0.213176
1652	2L	4142476	stage 8	both	intergenic_region	Sr-CI-CG2955	1	-0.0321849
1653	2L	4145852	stage 10	A	upstream_gene_variant	CG2955	1	0.0234445
1654	2L	4146289	stage 10	both	upstream_gene_variant	CG2955	3	-0.00506023
1655	2L	4153955	stage 8	both	downstream_gene_variant	CG2955	2	-0.0310746
1656	2L	4153957	stage 8	both	downstream_gene_variant	CG2955	2	0.157633
1657	2L	4153957	stage 8	A	downstream_gene_variant	CG2955	1	0.340604
1658	2L	4153990	stage 10	A	downstream_gene_variant	CG2955	2	-0.000697783
1659	2L	4153991	stage 10	A	downstream_gene_variant	CG2955	2	-2.77035e-05
1660	2L	4155241	stage 8	B	downstream_gene_variant	CG2955	2	0.02543
1661	2L	4155241	stage 10	B	downstream_gene_variant	CG2955	2	0.0305185
1662	2L	4155259	stage 8	B	downstream_gene_variant	CG2955	2	0.0216531
1663	2L	4155259	stage 10	B	downstream_gene_variant	CG2955	2	0.0216223
1664	2L	4155262	stage 8	B	downstream_gene_variant	CG2955	2	0.0161571
1665	2L	4155262	stage 10	B	downstream_gene_variant	CG2955	2	0.0132865
1666	2L	4161063	stage 10	B	downstream_gene_variant	Or24a	1	0.00691137
1667	2L	4165126	stage 8	both	intron_variant	Or24a	2	0.057871
1668	2L	4165135	stage 8	both	intron_variant	Or24a	2	0.0235783
1669	2L	4178578	stage 8	A	intergenic_region	Or24a-CG31961	1	-0.0236294
1670	2L	4185831	stage 8	A	upstream_gene_variant	lectin-24Db	2	0.0585381
1671	2L	4185921	stage 8	A	upstream_gene_variant	lectin-24Db	1	0.0375669
1672	2L	4189380	stage 10	A	upstream_gene_variant	CG31961	1	0.0963306
1673	2L	4191121	stage 8	both	upstream_gene_variant	CG31961	1	-0.0925056
1674	2L	4192778	stage 8	B	missense_variant	CG3714	1	-0.0568907
1675	2L	4201778	stage 8	both	synonymous_variant	ft	1	-0.0783817
1676	2L	4201844	stage 8	both	upstream_gene_variant	CG3714	6	-0.0128868
1677	2L	4201848	stage 8	both	upstream_gene_variant	CG3714	6	-0.0100245
1678	2L	4201852	stage 8	both	upstream_gene_variant	CG3714	6	-0.00676986
1679	2L	4206757	stage 8	both	missense_variant	ft	2	0.0267211
1680	2L	4207038	stage 8	both	synonymous_variant	ft	4	-0.0828897
1681	2L	4207443	stage 8	A	synonymous_variant	ft	1	-0.0391459
1682	2L	4208985	stage 8	A	synonymous_variant	ft	9	-0.0895626
1683	2L	4210126	stage 8	A	intron_variant	ft	1	-0.0284259
1684	2L	4210148	stage 10	B	intron_variant	ft	6	0.0428894
1685	2L	4210160	stage 8	B	intron_variant	ft	1	0.0289862
1686	2L	4210160	stage 10	B	intron_variant	ft	1	0.0183877
1687	2L	4210335	stage 8	A	intron_variant	ft	1	-0.0869373
1688	2L	4221584	stage 8	B	5_prime_UTR_variant	ft	1	-0.154463
1689	2L	4228018	stage 8	A	5_prime_UTR_premature_start_codon_gain_variant	RpL40	1	0.361925
1690	2L	4229925	stage 10	both	upstream_gene_variant	CG3702	2	0.0160242
1691	2L	4234264	stage 8	A	intergenic_region	RpL40-CG15425	6	-0.0991687
1692	2L	4243834	stage 10	A	intergenic_region	RpL40-CG15425	1	0.0396497
1693	2L	4244495	stage 8	B	intergenic_region	RpL40-CG15425	1	0.0639274
1694	2L	4250622	stage 8	both	intergenic_region	RpL40-CG15425	1	-0.0999331
1695	2L	4258111	stage 8	B	synonymous_variant	CG15425	1	0.036112
1696	2L	4260373	stage 10	B	downstream_gene_variant	CG15425	20	-0.0236832
1697	2L	4261169	stage 8	both	downstream_gene_variant	CG15425	5	-0.091435
1698	2L	4261861	stage 10	B	downstream_gene_variant	CG15425	82	-0.0772309
1699	2L	4261941	stage 10	B	downstream_gene_variant	CG15425	8	-0.0318601
1700	2L	4262450	stage 10	both	downstream_gene_variant	CG15425	1	-0.00770507
1701	2L	4263476	stage 10	B	intergenic_region	CG15425-Art2	6	-0.0337083
1702	2L	4265649	stage 10	B	intergenic_region	CG15425-Art2	6	-0.0462986
1703	2L	4270389	stage 8	B	intergenic_region	CG15425-Art2	5	-0.198582
1704	2L	4271369	stage 8	B	intergenic_region	CG15425-Art2	11	-0.0792783
1705	2L	4271911	stage 8	both	intergenic_region	CG15425-Art2	1	-0.0308037
1706	2L	4272189	stage 8	both	intergenic_region	CG15425-Art2	1	-0.00379529
1707	2L	4273352	stage 8	both	downstream_gene_variant	Art2	1	-0.0164874
1708	2L	4284063	stage 8	both	upstream_gene_variant	Art2	1	0.049802
1709	2L	4291656	stage 10	both	intron_variant	tutl	1	0.0028797
1710	2L	4291656	stage 10	B	intron_variant	tutl	1	0.0587642
1711	2L	4291912	stage 10	A	intron_variant	tutl	1	0.0177167
1712	2L	4291916	stage 10	A	intron_variant	tutl	1	0.0116599
1713	2L	4294028	stage 8	both	intron_variant	tutl	3	-0.0268836
1714	2L	4294037	stage 8	both	intron_variant	tutl	3	-0.0534204
1715	2L	4301144	stage 10	both	intron_variant	tutl	1	-0.0621568
1716	2L	4301259	stage 10	both	intron_variant	tutl	2	-0.0283694
1717	2L	4301259	stage 8	B	intron_variant	tutl	1	-0.0340085
1718	2L	4301259	stage 10	B	intron_variant	tutl	2	-0.0229771
1719	2L	4303276	stage 8	A	intron_variant	tutl	6	0.0271874
1720	2L	4304468	stage 10	B	intron_variant	tutl	1	-0.0640234
1721	2L	4306306	stage 10	A	downstream_gene_variant	tutl	1	0.0452722
1722	2L	4308413	stage 10	both	synonymous_variant	tutl	1	0.00668389
1723	2L	4309115	stage 8	A	downstream_gene_variant	tutl	5	0.0444228
1724	2L	4314990	stage 8	B	3_prime_UTR_variant	tutl	1	-0.00420544
1725	2L	4320641	stage 10	B	synonymous_variant	tutl	7	0.0269022
1726	2L	4323538	stage 10	B	3_prime_UTR_variant	tutl	1	0.0920722
1727	2L	4324639	stage 10	B	5_prime_UTR_premature_start_codon_gain_variant	CG16857	2	0.0503171
1728	2L	4324653	stage 10	B	5_prime_UTR_premature_start_codon_gain_variant	CG16857	2	0.0190343
1729	2L	4324819	stage 10	B	5_prime_UTR_variant	CG16857	1	0.00819624
1730	2L	4332019	stage 8	both	upstream_gene_variant	Atet	3	0.0726601
1731	2L	4332070	stage 8	both	upstream_gene_variant	Atet	3	0.0378418
1732	2L	4332192	stage 8	both	upstream_gene_variant	Atet	1	-0.0035535
1733	2L	4333448	stage 8	B	upstream_gene_variant	Atet	2	0.0301846
1734	2L	4334119	stage 8	both	5_prime_UTR_variant	Atet	1	-0.148246
1735	2L	4334119	stage 10	A	5_prime_UTR_variant	Atet	1	0.00425081
1736	2L	4334799	stage 10	both	upstream_gene_variant	Atet	1	-0.0272319
1737	2L	4341751	stage 10	A	synonymous_variant	Atet	1	0.0285062
1738	2L	4350683	stage 8	both	upstream_gene_variant	CG15429	1	-0.00369038
1739	2L	4351625	stage 8	A	upstream_gene_variant	CG15429	3	-0.0809815
1740	2L	4357716	stage 10	both	upstream_gene_variant	Traf4	1	0.0130269
1741	2L	4367442	stage 10	both	upstream_gene_variant	Traf4	36	-0.0389195
1742	2L	4367442	stage 10	A	upstream_gene_variant	Traf4	3	-0.016286
1743	2L	4367482	stage 10	both	upstream_gene_variant	Traf4	2	-0.0300186
1744	2L	4367482	stage 10	A	upstream_gene_variant	Traf4	4	-0.0113731
1745	2L	4367487	stage 10	both	upstream_gene_variant	Traf4	3	-0.0213044
1746	2L	4367487	stage 10	A	upstream_gene_variant	Traf4	4	-0.00752017
1747	2L	4367634	stage 8	A	upstream_gene_variant	Traf4	1	0.064476
1748	2L	4367634	stage 10	A	upstream_gene_variant	Traf4	3	0.0710677
1749	2L	4368426	stage 8	A	upstream_gene_variant	Traf4	10	-0.118212
1750	2L	4375908	stage 10	both	upstream_gene_variant	Traf4	1	0.00712226
1751	2L	4375908	stage 10	B	upstream_gene_variant	Traf4	1	0.0512461
1752	2L	4381312	stage 8	both	missense_variant	CG17612	1	-0.046234
1753	2L	4381449	stage 8	both	synonymous_variant	CG17612	1	-0.0329455
1754	2L	4384957	stage 8	both	synonymous_variant	CG3338	1	-0.0563837
1755	2L	4384957	stage 8	B	synonymous_variant	CG3338	1	-0.0319673
1756	2L	4385364	stage 10	both	synonymous_variant	CG3338	1	0.0181563
1757	2L	4385454	stage 10	both	synonymous_variant	CG3338	1	0.016401
1758	2L	4385952	stage 8	B	synonymous_variant	CG3338	2	-0.0188899
1759	2L	4389019	stage 8	B	upstream_gene_variant	CG3338	3	0.177092
1760	2L	4389019	stage 10	B	upstream_gene_variant	CG3338	3	0.187157
1761	2L	4393806	stage 8	B	5_prime_UTR_variant	CG3652	1	-0.0836888
1762	2L	4396098	stage 10	both	synonymous_variant	l(2)k05819	1	0.0205516
1763	2L	4398366	stage 8	both	synonymous_variant	l(2)k05819	1	-0.0252911
1764	2L	4400338	stage 8	A	3_prime_UTR_variant	l(2)k05819	1	-0.0555941
1765	2L	4400727	stage 10	both	upstream_gene_variant	CG33003	5	0.0182084
1766	2L	4400727	stage 10	B	upstream_gene_variant	CG33003	29	0.0536007
1767	2L	4401809	stage 10	both	upstream_gene_variant	Dim1	1	0.0130988
1768	2L	4401812	stage 10	both	upstream_gene_variant	Dim1	1	0.00550059
1769	2L	4401921	stage 10	both	synonymous_variant	CG33003	1	0.00139143
1770	2L	4403944	stage 10	both	3_prime_UTR_variant	Dim1	1	0.0216988
1771	2L	4411773	stage 8	A	3_prime_UTR_variant	CG43055	7	-0.0411939
1772	2L	4412585	stage 8	A	downstream_gene_variant	CG43055	2	-0.0926601
1773	2L	4425110	stage 8	A	intron_variant	CG15431	1	0.0721384
1774	2L	4425111	stage 8	A	intron_variant	CG15431	1	0.0173712
1775	2L	4430418	stage 10	both	upstream_gene_variant	CG34177	1	-0.00643798
1776	2L	4437853	stage 8	both	splice_region_variant&intron_variant	CG43056	5	-0.050036
1777	2L	4438212	stage 10	B	upstream_gene_variant	CG15432	1	-0.107397
1778	2L	4444953	stage 8	both	synonymous_variant	Elp3	1	0.0473479
1779	2L	4458827	stage 8	A	upstream_gene_variant	CG15440	6	0.0219854
1780	2L	4462000	stage 10	B	missense_variant	CG15443	1	-0.0214336
1781	2L	4472187	stage 8	A	downstream_gene_variant	CG17840	1	-0.0909451
1782	2L	4473065	stage 10	both	5_prime_UTR_variant	ine	1	0.0401126
1783	2L	4474105	stage 8	both	upstream_gene_variant	ine	5	-0.148149
1784	2L	4474105	stage 8	A	upstream_gene_variant	ine	1	-0.0444448
1785	2L	4474113	stage 8	both	upstream_gene_variant	ine	18	-0.075631
1786	2L	4474113	stage 8	A	upstream_gene_variant	ine	2	-0.0440425
1787	2L	4475137	stage 8	both	5_prime_UTR_variant	ine	1	0.0511025
1788	2L	4475146	stage 8	both	5_prime_UTR_variant	ine	1	0.0286817
1789	2L	4483287	stage 8	both	synonymous_variant	dp	13	-0.0772249
1790	2L	4483363	stage 8	both	missense_variant	dp	1	-0.065951
1791	2L	4485554	stage 8	both	synonymous_variant	dp	1	-0.029171
1792	2L	4488433	stage 8	both	intron_variant	dp	1	-0.000225845
1793	2L	4488433	stage 8	B	intron_variant	dp	1	-0.19894
1794	2L	4489097	stage 8	both	synonymous_variant	dp	1	-0.0237981
1795	2L	4489097	stage 8	A	synonymous_variant	dp	1	-0.020717
1796	2L	4489921	stage 8	both	synonymous_variant	dp	3	-0.0175508
1797	2L	4489921	stage 8	A	synonymous_variant	dp	1	-0.0152557
1798	2L	4490719	stage 8	both	synonymous_variant	dp	5	-0.0226384
1799	2L	4490890	stage 8	both	synonymous_variant	dp	8	-0.0404351
1800	2L	4490893	stage 8	both	synonymous_variant	dp	9	-0.0175697
1801	2L	4502644	stage 10	B	synonymous_variant	dp	1	-0.0325289
1802	2L	4503730	stage 10	A	synonymous_variant	dp	1	-0.0048761
1803	2L	4518646	stage 8	both	intron_variant	dp	5	0.0406864
1804	2L	4518646	stage 8	B	intron_variant	dp	1	0.0396961
1805	2L	4520037	stage 10	B	synonymous_variant	dp	1	0.0301102
1806	2L	4520184	stage 10	B	synonymous_variant	dp	1	0.0213957
1807	2L	4551667	stage 10	B	intron_variant	dp	1	0.00590572
1808	2L	4564846	stage 8	A	intron_variant	dp	2	0.0404653
1809	2L	4581154	stage 10	A	upstream_gene_variant	HP6	1	-0.0879356
1810	2L	4584227	stage 10	B	upstream_gene_variant	CR43716	1	-0.0261548
1811	2L	4584302	stage 8	both	upstream_gene_variant	CR43716	2	-0.0179833
1812	2L	4584302	stage 10	both	upstream_gene_variant	CR43716	1	-0.000540124
1813	2L	4584302	stage 8	B	upstream_gene_variant	CR43716	1	-0.0381228
1814	2L	4584302	stage 10	B	upstream_gene_variant	CR43716	6	-0.0311428
1815	2L	4584306	stage 8	both	upstream_gene_variant	CR43716	2	-0.00550367
1816	2L	4584306	stage 10	both	upstream_gene_variant	CR43716	1	-1.97506e-05
1817	2L	4584306	stage 8	B	upstream_gene_variant	CR43716	1	-0.0347695
1818	2L	4584306	stage 10	B	upstream_gene_variant	CR43716	6	-0.0249308
1819	2L	4584309	stage 10	B	upstream_gene_variant	CR43716	3	-0.0925317
1820	2L	4585405	stage 8	B	upstream_gene_variant	CR43716	4	0.159335
1821	2L	4585405	stage 10	B	upstream_gene_variant	CR43716	5	0.0392686
1822	2L	4587896	stage 10	both	upstream_gene_variant	CR43716	1	0.00497868
1823	2L	4587896	stage 8	B	upstream_gene_variant	CR43716	2	0.309081
1824	2L	4587896	stage 10	B	upstream_gene_variant	CR43716	8	0.094179
1825	2L	4590101	stage 10	both	intron_variant	dp	2	0.0516115
1826	2L	4593491	stage 10	both	upstream_gene_variant	dp	1	0.100491
1827	2L	4601270	stage 8	both	intergenic_region	dp-BG642163	1	0.0470007
1828	2L	4611321	stage 8	both	intergenic_region	dp-BG642163	1	0.00787947
1829	2L	4611334	stage 8	both	intergenic_region	dp-BG642163	1	0.000865827
1830	2L	4611338	stage 8	both	intergenic_region	dp-BG642163	1	7.15755e-05
1831	2L	4611769	stage 8	both	intergenic_region	dp-BG642163	1	4.76356e-06
1832	2L	4611974	stage 8	both	intergenic_region	dp-BG642163	1	2.66709e-07
1833	2L	4614264	stage 8	both	intergenic_region	dp-BG642163	2	0.075372
1834	2L	4614264	stage 8	B	intergenic_region	dp-BG642163	1	0.0392624
1835	2L	4615747	stage 10	B	intergenic_region	dp-BG642163	2	-0.0155005
1836	2L	4615784	stage 10	B	intergenic_region	dp-BG642163	2	-0.0109639
1837	2L	4615810	stage 10	B	intergenic_region	dp-BG642163	2	-0.00535298
1838	2L	4615861	stage 10	B	intergenic_region	dp-BG642163	2	-0.00214039
1839	2L	4618015	stage 8	both	intergenic_region	dp-BG642163	1	0.0048499
1840	2L	4618649	stage 10	B	intergenic_region	dp-BG642163	2	-0.0719742
1841	2L	4622227	stage 8	both	intergenic_region	dp-BG642163	2	0.0271506
1842	2L	4622229	stage 8	both	intergenic_region	dp-BG642163	2	0.00941436
1843	2L	4622535	stage 8	B	intergenic_region	dp-BG642163	1	0.494584
1844	2L	4622595	stage 8	B	intergenic_region	dp-BG642163	1	0.0179654
1845	2L	4622633	stage 8	B	intergenic_region	dp-BG642163	1	0.00789129
1846	2L	4622688	stage 8	B	intergenic_region	dp-BG642163	1	0.00188828
1847	2L	4622984	stage 8	both	intergenic_region	dp-BG642163	1	0.00056217
1848	2L	4622984	stage 10	both	intergenic_region	dp-BG642163	1	0.025461
1849	2L	4622984	stage 10	B	intergenic_region	dp-BG642163	18	0.0382911
1850	2L	4624631	stage 10	B	intergenic_region	dp-BG642163	1	-0.14461
1851	2L	4625289	stage 8	both	intergenic_region	dp-BG642163	3	-0.044813
1852	2L	4625289	stage 8	A	intergenic_region	dp-BG642163	10	-0.0266644
1853	2L	4625346	stage 8	both	intergenic_region	dp-BG642163	1	-0.0325545
1854	2L	4625470	stage 8	both	intergenic_region	dp-BG642163	2	-0.0132654
1855	2L	4625470	stage 8	A	intergenic_region	dp-BG642163	1	-0.00239992
1856	2L	4625470	stage 10	A	intergenic_region	dp-BG642163	1	-0.0110048
1857	2L	4625631	stage 8	A	intergenic_region	dp-BG642163	16	0.0485574
1858	2L	4625631	stage 10	A	intergenic_region	dp-BG642163	1	0.0890389
1859	2L	4625785	stage 8	both	intergenic_region	dp-BG642163	11	0.0385942
1860	2L	4625785	stage 8	A	intergenic_region	dp-BG642163	6	0.0232797
1861	2L	4626375	stage 8	both	intergenic_region	dp-BG642163	2	0.0159498
1862	2L	4626375	stage 8	A	intergenic_region	dp-BG642163	1	0.0821094
1863	2L	4626377	stage 8	both	intergenic_region	dp-BG642163	2	0.00862224
1864	2L	4626377	stage 8	A	intergenic_region	dp-BG642163	1	0.0594651
1865	2L	4626443	stage 8	A	intergenic_region	dp-BG642163	1	0.0366538
1866	2L	4626613	stage 8	both	intergenic_region	dp-BG642163	1	0.0031842
1867	2L	4626613	stage 8	A	intergenic_region	dp-BG642163	9	0.0239305
1868	2L	4626620	stage 8	both	intergenic_region	dp-BG642163	1	0.00101739
1869	2L	4626620	stage 8	A	intergenic_region	dp-BG642163	9	0.0121553
1870	2L	4626628	stage 8	both	intergenic_region	dp-BG642163	1	0.000103072
1871	2L	4626628	stage 8	A	intergenic_region	dp-BG642163	9	0.00491777
1872	2L	4626633	stage 8	both	intergenic_region	dp-BG642163	3	0.0530734
1873	2L	4626633	stage 8	A	intergenic_region	dp-BG642163	9	0.0100763
1874	2L	4626635	stage 8	both	intergenic_region	dp-BG642163	3	0.0102595
1875	2L	4626635	stage 8	A	intergenic_region	dp-BG642163	9	0.00321886
1876	2L	4626659	stage 8	both	intergenic_region	dp-BG642163	1	7.21542e-06
1877	2L	4626659	stage 8	A	intergenic_region	dp-BG642163	9	0.000905649
1878	2L	4626695	stage 8	both	intergenic_region	dp-BG642163	1	4.00935e-07
1879	2L	4626695	stage 8	A	intergenic_region	dp-BG642163	9	0.000225662
1880	2L	4626699	stage 8	both	intergenic_region	dp-BG642163	1	1.87047e-08
1881	2L	4626699	stage 8	A	intergenic_region	dp-BG642163	9	5.01727e-05
1882	2L	4626711	stage 8	both	intergenic_region	dp-BG642163	26	0.0915135
1883	2L	4626711	stage 8	A	intergenic_region	dp-BG642163	9	1.00419e-05
1884	2L	4631962	stage 8	both	intergenic_region	dp-BG642163	1	0.11197
1885	2L	4631962	stage 8	B	intergenic_region	dp-BG642163	4	0.0612199
1886	2L	4633508	stage 10	B	intergenic_region	dp-BG642163	2	-0.0105096
1887	2L	4637709	stage 8	both	upstream_gene_variant	BG642163	3	0.0173548
1888	2L	4637709	stage 10	both	upstream_gene_variant	BG642163	1	0.0248643
1889	2L	4637709	stage 10	B	upstream_gene_variant	BG642163	1	0.000507107
1890	2L	4647146	stage 8	both	missense_variant	CG43798	1	0.0405374
1891	2L	4647256	stage 8	both	missense_variant	CG43798	1	0.0139025
1892	2L	4649584	stage 10	B	upstream_gene_variant	CG3355	1	-0.0533221
1893	2L	4651414	stage 8	both	5_prime_UTR_variant	CG3355	1	0.0241439
1894	2L	4654053	stage 8	both	downstream_gene_variant	CG3355	1	0.0979452
1895	2L	4654053	stage 10	both	downstream_gene_variant	CG3355	2	0.0226624
1896	2L	4654053	stage 10	A	downstream_gene_variant	CG3355	1	0.0717038
1897	2L	4656078	stage 8	both	downstream_gene_variant	CG3355	2	0.0598622
1898	2L	4659286	stage 10	B	intergenic_region	CG3355-CG11929	2	-0.0615614
1899	2L	4659996	stage 8	both	intergenic_region	CG3355-CG11929	1	0.0605826
1900	2L	4670157	stage 8	both	intergenic_region	CG3355-CG11929	1	0.0428833
1901	2L	4670510	stage 10	both	intergenic_region	CG3355-CG11929	2	-0.0225012
1902	2L	4675044	stage 8	A	intergenic_region	CG3355-CG11929	1	0.0235533
1903	2L	4675743	stage 8	both	intergenic_region	CG3355-CG11929	1	0.0614266
1904	2L	4678505	stage 8	both	upstream_gene_variant	CG11929	6	-0.0429303
1905	2L	4678505	stage 8	A	upstream_gene_variant	CG11929	11	-0.0690266
1906	2L	4680089	stage 10	both	upstream_gene_variant	CG11929	2	-0.0236028
1907	2L	4682779	stage 8	A	5_prime_UTR_variant	CG11929	1	0.0135341
1908	2L	4682779	stage 10	A	5_prime_UTR_variant	CG11929	1	0.169413
1909	2L	4683941	stage 10	A	missense_variant	Bsg25A	1	-0.103543
1910	2L	4695097	stage 10	A	upstream_gene_variant	CG3251	1	-0.0307824
1911	2L	4695597	stage 8	A	upstream_gene_variant	CG3251	3	0.0320212
1912	2L	4697557	stage 10	B	downstream_gene_variant	Taf12L	1	0.056026
1913	2L	4698700	stage 8	B	downstream_gene_variant	Taf12L	1	-0.000718691
1914	2L	4698833	stage 8	A	downstream_gene_variant	Taf12L	8	-0.0673141
1915	2L	4702951	stage 8	both	upstream_gene_variant	Taf12L	2	-0.150028
1916	2L	4702951	stage 8	A	upstream_gene_variant	Taf12L	4	-0.0434234
1917	2L	4706343	stage 8	A	upstream_gene_variant	Taf12L	31	-0.0888549
1918	2L	4706757	stage 8	both	intron_variant	CG34351	4	-0.0801671
1919	2L	4706757	stage 8	A	intron_variant	CG34351	8	-0.0459458
1920	2L	4707001	stage 10	A	intron_variant	CG34351	1	0.0635132
1921	2L	4708300	stage 10	A	intron_variant	CG34351	1	0.0201136
1922	2L	4715570	stage 10	A	intron_variant	CG34351	4	0.0158744
1923	2L	4715572	stage 10	A	intron_variant	CG34351	4	0.0145538
1924	2L	4715947	stage 10	A	intron_variant	CG34351	1	0.00463238
1925	2L	4717338	stage 10	B	intron_variant	CG34351	1	0.0101365
1926	2L	4718623	stage 8	A	intron_variant	CG34351	1	0.0517067
1927	2L	4719145	stage 10	A	intron_variant	CG34351	1	0.00085156
1928	2L	4719167	stage 10	A	intron_variant	CG34351	1	0.000130739
1929	2L	4719714	stage 8	A	intron_variant	CG34351	1	0.0220787
1930	2L	4720123	stage 8	A	intron_variant	CG34351	1	0.00720948
1931	2L	4720142	stage 8	A	intron_variant	CG34351	1	0.00184561
1932	2L	4725030	stage 10	B	downstream_gene_variant	CG34351	1	0.023327
1933	2L	4725740	stage 10	B	downstream_gene_variant	CG34351	1	-0.00130216
1934	2L	4725814	stage 10	both	downstream_gene_variant	CG34351	1	-0.049125
1935	2L	4725814	stage 10	B	downstream_gene_variant	CG34351	1	-0.000879727
1936	2L	4725823	stage 10	B	downstream_gene_variant	CG34351	1	-0.0018897
1937	2L	4727325	stage 10	both	downstream_gene_variant	CG34351	3	-0.00677838
1938	2L	4727328	stage 10	both	downstream_gene_variant	CG34351	3	-0.00292439
1939	2L	4727486	stage 10	B	downstream_gene_variant	CG15631	1	0.0033074
1940	2L	4727614	stage 10	B	downstream_gene_variant	CG15631	1	0.000291158
1941	2L	4727639	stage 10	B	downstream_gene_variant	CG15631	1	1.95915e-05
1942	2L	4728042	stage 10	B	downstream_gene_variant	CG15631	1	1.09946e-06
1943	2L	4728043	stage 10	B	downstream_gene_variant	CG15631	1	5.39506e-08
1944	2L	4728065	stage 10	B	downstream_gene_variant	CG15631	1	2.38355e-09
1945	2L	4728596	stage 8	both	downstream_gene_variant	CG15631	2	-0.0664795
1946	2L	4729138	stage 10	B	downstream_gene_variant	CG15631	1	9.66923e-11
1947	2L	4733500	stage 8	both	synonymous_variant	CG15631	2	-0.0430291
1948	2L	4733686	stage 8	both	synonymous_variant	CG15631	2	-0.0177265
1949	2L	4733701	stage 8	both	synonymous_variant	CG15631	2	-0.00598476
1950	2L	4736770	stage 10	B	upstream_gene_variant	CG15631	2	-0.0282438
1951	2L	4738127	stage 10	B	upstream_gene_variant	CG15631	2	-0.00845001
1952	2L	4738128	stage 10	B	upstream_gene_variant	CG15631	2	-0.0016821
1953	2L	4738157	stage 10	B	upstream_gene_variant	CG15631	2	-0.000259031
1954	2L	4738609	stage 8	A	upstream_gene_variant	CG15631	1	0.00891407
1955	2L	4740229	stage 8	both	intron_variant	CG15630	1	-0.0632228
1956	2L	4744048	stage 10	B	intron_variant	CG15630	1	0.0489821
1957	2L	4747787	stage 10	B	intron_variant	CG15630	1	-0.206194
1958	2L	4750296	stage 10	A	intron_variant	CG15630	1	-0.0299472
1959	2L	4751237	stage 8	both	intron_variant	CG15630	1	-0.00059501
1960	2L	4751499	stage 8	both	intron_variant	CG15630	1	-0.0109924
1961	2L	4756126	stage 10	B	intron_variant	CG15630	1	0.150089
1962	2L	4759117	stage 8	A	upstream_gene_variant	CG42523	12	-0.0806197
1963	2L	4760002	stage 8	both	upstream_gene_variant	CG42523	1	0.0607913
1964	2L	4765760	stage 10	B	downstream_gene_variant	CG42523	6	-0.0202847
1965	2L	4773560	stage 10	both	intron_variant	CG15630	2	0.00932041
1966	2L	4779964	stage 8	both	intron_variant	CG15630	2	0.0227632
1967	2L	4780256	stage 10	A	intron_variant	CG15630	1	-0.000454831
1968	2L	4791211	stage 8	both	upstream_gene_variant	CG3294	1	0.0107714
1969	2L	4791247	stage 8	both	upstream_gene_variant	CG3294	1	0.00154365
1970	2L	4791328	stage 8	both	upstream_gene_variant	CG3294	1	0.000135963
1971	2L	4791330	stage 8	both	upstream_gene_variant	CG3294	1	8.85541e-06
1972	2L	4791333	stage 8	both	upstream_gene_variant	CG3294	3	0.042908
1973	2L	4794157	stage 8	both	upstream_gene_variant	CG15630	1	0.0943069
1974	2L	4795806	stage 8	B	upstream_gene_variant	CG15630	1	-0.0771446
1975	2L	4795820	stage 10	B	upstream_gene_variant	CG15630	5	-0.0817936
1976	2L	4795826	stage 10	B	upstream_gene_variant	CG15630	3	-0.0321018
1977	2L	4795832	stage 10	B	upstream_gene_variant	CG15630	3	-0.0136073
1978	2L	4795835	stage 10	B	splice_region_variant&intron_variant	CG3294	3	-0.00399666
1979	2L	4808703	stage 8	both	upstream_gene_variant	CG15629	30	0.11712
1980	2L	4808703	stage 10	both	upstream_gene_variant	CG15629	1	6.60079e-05
1981	2L	4808703	stage 8	A	upstream_gene_variant	CG15629	2	0.109061
1982	2L	4810508	stage 10	A	upstream_gene_variant	CG15629	1	0.197222
1983	2L	4811920	stage 8	A	upstream_gene_variant	CG15629	3	-0.0171365
1984	2L	4814275	stage 8	both	downstream_gene_variant	CG3225	1	-0.0307011
1985	2L	4819194	stage 8	both	upstream_gene_variant	CG3225	1	0.0650469
1986	2L	4820300	stage 8	both	upstream_gene_variant	CG3225	1	0.0428496
1987	2L	4821582	stage 8	both	upstream_gene_variant	CG3225	1	0.00922176
1988	2L	4840558	stage 8	A	synonymous_variant	CG12194	3	-0.0272011
1989	2L	4852215	stage 8	both	synonymous_variant	CG11926	1	-0.0422126
1990	2L	4857948	stage 10	both	intron_variant	pog	1	0.00062292
1991	2L	4860788	stage 8	both	intron_variant	pog	24	0.0553985
1992	2L	4860788	stage 8	A	intron_variant	pog	12	0.0323804
1993	2L	4871157	stage 10	both	synonymous_variant	pog	2	0.0275695
1994	2L	4871157	stage 10	B	synonymous_variant	pog	11	0.0268788
1995	2L	4872215	stage 10	A	synonymous_variant	pog	3	-0.0284842
1996	2L	4879767	stage 10	both	upstream_gene_variant	CG3008	6	0.0166767
1997	2L	4879811	stage 10	both	upstream_gene_variant	CG3008	6	0.0101543
1998	2L	4885977	stage 8	both	upstream_gene_variant	Cf2	3	0.0129589
1999	2L	4885977	stage 10	both	upstream_gene_variant	Cf2	2	0.00521923
[truncated: 36,443 more rows]

## Sheet: Top 0.01%
	chr	pos	pheno	pop	col.class	col.gene	n.imputation	median.Score	median.pval
1	2L	332958	stage 8	B	upstream_gene_variant	CG43755	1	19.9316	9.09322e-05
2	2L	337314	stage 8	B	upstream_gene_variant	CG31921	2	16.0291	5.07828e-05
3	2L	373004	stage 8	B	intergenic_region	Ent1-al	2	14.7858	4.81497e-05
4	2L	661069	stage 8	A	intron_variant	ds	1	21.9386	7.22716e-05
5	2L	666673	stage 10	B	intron_variant	ds	1	17.1498	5.74737e-05
6	2L	706126	stage 8	B	synonymous_variant	ds	6	-23.4362	9.61141e-05
7	2L	793612	stage 10	B	upstream_gene_variant	Pkg21D	1	14.0938	0.000201353
8	2L	913790	stage 8	B	upstream_gene_variant	GluRIIC	1	30.3775	3.03508e-05
9	2L	1273028	stage 10	both	intron_variant	robo3	1	-26.5287	4.8008e-05
10	2L	1273028	stage 10	A	intron_variant	robo3	1	-19.0748	0.000120852
11	2L	1529164	stage 8	B	downstream_gene_variant	Or22b	1	22.5992	4.24645e-05
12	2L	1529216	stage 8	B	downstream_gene_variant	Or22b	1	22.5992	4.24645e-05
13	2L	1529543	stage 8	B	intergenic_region	Or22b-haf	4	21.8997	4.90078e-05
14	2L	1529838	stage 8	B	intergenic_region	Or22b-haf	2	22.4585	7.82471e-05
15	2L	1529850	stage 8	B	intergenic_region	Or22b-haf	2	22.4585	7.82471e-05
16	2L	1530318	stage 8	B	intergenic_region	Or22b-haf	2	22.2343	4.02649e-05
17	2L	1534083	stage 8	B	intergenic_region	Or22b-haf	20	23.1325	4.94103e-05
18	2L	1534097	stage 8	B	intergenic_region	Or22b-haf	20	23.1325	4.94103e-05
19	2L	1534304	stage 8	B	intergenic_region	Or22b-haf	9	24.2669	4.75906e-05
20	2L	1539277	stage 8	B	intergenic_region	Or22b-haf	2	23.7225	5.23232e-05
21	2L	1622967	stage 10	B	intergenic_region	RFeSP-chinmo	2	-18.3996	7.45323e-05
22	2L	1622969	stage 10	B	intergenic_region	RFeSP-chinmo	2	-18.3996	7.45323e-05
23	2L	1666484	stage 8	B	upstream_gene_variant	chinmo	2	-13.1792	7.59021e-05
24	2L	1752052	stage 8	B	5_prime_UTR_variant	CG17712	1	17.9206	7.44331e-05
25	2L	1856251	stage 10	B	downstream_gene_variant	CG31663	2	16.8697	0.000166732
26	2L	1874554	stage 8	B	downstream_gene_variant	CG7295	7	14.6668	5.833e-05
27	2L	1874630	stage 8	B	downstream_gene_variant	CG7295	7	14.6668	5.833e-05
28	2L	1874659	stage 8	B	downstream_gene_variant	CG7295	7	14.6668	5.833e-05
29	2L	1917141	stage 8	B	intron_variant	CG7337	35	-17.3324	3.81272e-05
30	2L	1917277	stage 8	B	intron_variant	CG7337	10	-19.2114	2.86192e-05
31	2L	1917468	stage 8	B	intron_variant	CG7337	9	19.6242	6.52012e-05
32	2L	1917549	stage 8	B	intron_variant	CG7337	9	19.6242	6.52012e-05
33	2L	2033346	stage 8	B	synonymous_variant	CG42296	1	-14.823	5.71858e-05
34	2L	2066008	stage 10	B	intron_variant	dpr3	2	-16.0925	6.28286e-05
35	2L	2254942	stage 8	B	synonymous_variant	Send1	1	-19.3435	5.37291e-05
36	2L	2254976	stage 8	B	missense_variant	Send1	1	-19.3435	5.37291e-05
37	2L	2350273	stage 8	B	intron_variant	CG9967	2	21.8507	4.41934e-05
38	2L	2435483	stage 8	B	intron_variant	dpp	12	18.9274	6.83402e-05
39	2L	2554503	stage 8	both	upstream_gene_variant	CG3515	1	27.1811	3.55621e-05
40	2L	2590668	stage 8	B	intron_variant	CG15394	2	19.6863	4.36826e-05
41	2L	2698973	stage 8	both	upstream_gene_variant	CG15398	1	-18.8375	3.32666e-05
42	2L	2698974	stage 8	both	upstream_gene_variant	CG15398	1	-18.8375	3.32666e-05
43	2L	2885678	stage 8	B	5_prime_UTR_variant	NTPase	5	21.0006	4.29918e-05
44	2L	2899450	stage 8	B	intron_variant	lilli	29	27.0222	5.92217e-05
45	2L	3121443	stage 10	both	intron_variant	toc	1	19.5369	0.000115131
46	2L	3266528	stage 10	both	upstream_gene_variant	CG3347	1	-28.3862	6.24525e-05
47	2L	3343851	stage 8	B	intron_variant	E23	5	-15.723	4.21737e-05
48	2L	3676862	stage 8	both	intron_variant	CG34340	1	-20.8828	3.22186e-05
49	2L	3678546	stage 8	A	intron_variant	CG34340	4	-16.1976	0.000129703
50	2L	3797305	stage 8	A	synonymous_variant	CG3921	2	-14.7821	9.30277e-05
51	2L	3797351	stage 8	A	missense_variant	CG3921	2	-14.7821	9.30277e-05
52	2L	3825326	stage 8	A	upstream_gene_variant	slp1	5	-17.0941	0.000133706
53	2L	3862128	stage 8	B	upstream_gene_variant	CG3964	2	20.9203	6.61513e-05
54	2L	4111367	stage 8	A	intron_variant	ed	2	-17.0906	9.14134e-05
55	2L	4261861	stage 10	B	downstream_gene_variant	CG15425	6	-26.9974	9.72484e-05
56	2L	4265649	stage 10	B	intergenic_region	CG15425-Art2	1	-23.3194	0.000113969
57	2L	4309115	stage 8	A	downstream_gene_variant	tutl	1	16.8991	0.000131408
58	2L	4320641	stage 10	B	synonymous_variant	tutl	1	12.2386	0.000131101
59	2L	4400727	stage 10	B	upstream_gene_variant	CG33003	1	16.5809	0.00012745
60	2L	4411773	stage 8	A	3_prime_UTR_variant	CG43055	5	-12.2705	0.000104807
61	2L	4587896	stage 10	B	upstream_gene_variant	CR43716	2	15.8558	7.91754e-05
62	2L	4625289	stage 8	A	intergenic_region	dp-BG642163	3	-17.7576	0.000132042
63	2L	4625346	stage 8	A	intergenic_region	dp-BG642163	8	-15.6029	8.35385e-05
64	2L	4625631	stage 8	A	intergenic_region	dp-BG642163	8	17.0762	9.87359e-05
65	2L	4625785	stage 8	A	intergenic_region	dp-BG642163	7	16.6686	7.41701e-05
66	2L	4626375	stage 8	A	intergenic_region	dp-BG642163	2	15.4876	0.00010531
67	2L	4626377	stage 8	A	intergenic_region	dp-BG642163	2	15.4876	0.00010531
68	2L	4626443	stage 8	A	intergenic_region	dp-BG642163	2	15.4876	0.00010531
69	2L	4626613	stage 8	A	intergenic_region	dp-BG642163	2	17.634	3.72249e-05
70	2L	4626620	stage 8	A	intergenic_region	dp-BG642163	2	17.634	3.72249e-05
71	2L	4626628	stage 8	A	intergenic_region	dp-BG642163	2	17.634	3.72249e-05
72	2L	4626633	stage 8	A	intergenic_region	dp-BG642163	2	17.634	3.72249e-05
73	2L	4626635	stage 8	A	intergenic_region	dp-BG642163	2	17.634	3.72249e-05
74	2L	4626659	stage 8	A	intergenic_region	dp-BG642163	2	17.634	3.72249e-05
75	2L	4626695	stage 8	A	intergenic_region	dp-BG642163	2	17.634	3.72249e-05
76	2L	4626699	stage 8	A	intergenic_region	dp-BG642163	2	17.634	3.72249e-05
77	2L	4626711	stage 8	A	intergenic_region	dp-BG642163	2	17.634	3.72249e-05
78	2L	4673493	stage 8	A	intergenic_region	CG3355-CG11929	1	-16.6798	0.000152719
79	2L	4678505	stage 8	A	upstream_gene_variant	CG11929	17	-16.2148	8.62267e-05
80	2L	4698833	stage 8	A	downstream_gene_variant	Taf12L	3	-13.2272	6.31121e-05
81	2L	4706757	stage 8	both	intron_variant	CG34351	2	-18.4867	1.88551e-05
82	2L	4706757	stage 8	A	intron_variant	CG34351	8	-15.0299	7.93297e-05
83	2L	4759117	stage 8	A	upstream_gene_variant	CG42523	1	-13.2822	0.000166461
84	2L	4811920	stage 8	A	upstream_gene_variant	CG15629	3	-15.7218	7.68343e-05
85	2L	4860788	stage 8	A	intron_variant	pog	1	19.5047	5.82529e-05
86	2L	4885977	stage 8	A	upstream_gene_variant	Cf2	9	23.0577	6.5241e-05
87	2L	4885978	stage 8	A	upstream_gene_variant	Cf2	9	23.0577	6.5241e-05
88	2L	4893028	stage 8	A	downstream_gene_variant	CG15625	7	-16.0802	0.000111227
89	2L	4977127	stage 8	A	upstream_gene_variant	Gmd	2	-14.3078	9.39155e-05
90	2L	4977332	stage 10	B	5_prime_UTR_variant	CG3792	2	15.5696	6.46687e-05
91	2L	4983625	stage 8	A	upstream_gene_variant	CG8891	1	-13.9471	0.000111868
92	2L	5165595	stage 8	A	missense_variant	Msp-300	1	13.4608	0.000102861
93	2L	5214509	stage 10	B	synonymous_variant	CG7742	3	14.7217	6.22507e-05
94	2L	5304082	stage 8	both	upstream_gene_variant	vri	1	24.7138	2.07257e-05
95	2L	5337379	stage 8	B	upstream_gene_variant	nompC	2	19.8236	7.2328e-05
96	2L	5460145	stage 10	both	upstream_gene_variant	mid	1	26.8743	2.53277e-05
97	2L	5460356	stage 10	both	upstream_gene_variant	mid	6	22.9046	8.08888e-05
98	2L	5461995	stage 10	both	synonymous_variant	mid	1	21.6784	0.00013697
99	2L	5462228	stage 10	both	intron_variant	mid	2	24.7298	3.67526e-05
100	2L	5462285	stage 10	both	intron_variant	mid	15	26.2512	5.22904e-05
101	2L	5508154	stage 8	A	intergenic_region	mid-CG14020	1	-14.12	9.67838e-05
102	2L	5645251	stage 8	A	downstream_gene_variant	mir-959	2	-18.5837	6.39784e-05
103	2L	5848306	stage 8	both	intron_variant	TrissinR	1	30.2857	3.20068e-05
104	2L	5891052	stage 8	A	downstream_gene_variant	CG9029	4	16.0223	0.000123323
105	2L	5891160	stage 8	A	downstream_gene_variant	CG9029	1	15.3267	0.000155268
106	2L	5907870	stage 8	B	upstream_gene_variant	CG9021	6	28.1448	6.88695e-05
107	2L	5907870	stage 10	B	upstream_gene_variant	CG9021	4	27.0341	0.000110372
108	2L	5907972	stage 8	B	upstream_gene_variant	CG9021	3	28.2841	5.66662e-05
109	2L	5908180	stage 8	B	upstream_gene_variant	CG9021	4	27.3832	8.51095e-05
110	2L	6018286	stage 8	A	upstream_gene_variant	CG13996	1	-14.786	0.000133256
111	2L	6018309	stage 8	A	upstream_gene_variant	CG13996	1	-14.786	0.000133256
112	2L	6099331	stage 8	B	upstream_gene_variant	CG9175	2	24.2312	3.38065e-05
113	2L	6211921	stage 8	both	downstream_gene_variant	CG34380	22	-21.6077	2.40762e-05
114	2L	6211921	stage 8	A	downstream_gene_variant	CG34380	66	-15.5388	4.3921e-05
115	2L	6265847	stage 10	both	upstream_gene_variant	CG13983	1	17.9489	0.000104651
116	2L	6265854	stage 10	both	upstream_gene_variant	CG13983	1	17.9489	0.000104651
117	2L	6265949	stage 10	both	upstream_gene_variant	CG13983	1	20.1282	4.43525e-05
118	2L	6293225	stage 8	B	downstream_gene_variant	Ddr	1	-15.0403	0.000110383
119	2L	6392768	stage 8	A	downstream_gene_variant	CG42369	3	-13.3886	0.000103066
120	2L	6394727	stage 8	A	downstream_gene_variant	CG42369	3	-13.3886	0.000103066
121	2L	6394731	stage 8	A	downstream_gene_variant	CG42369	9	-15.0242	0.00010815
122	2L	6394742	stage 8	A	downstream_gene_variant	CG42369	9	-15.0242	0.00010815
123	2L	6629561	stage 8	A	downstream_gene_variant	CG34345	1	-15.0342	9.67664e-05
124	2L	6774372	stage 8	A	5_prime_UTR_variant	CG17378	4	-23.7902	8.7616e-05
125	2L	6829211	stage 10	B	intron_variant	sens-2	4	-20.3001	5.82145e-05
126	2L	6850950	stage 8	both	upstream_gene_variant	Rca1	1	27.4513	3.66856e-05
127	2L	7031395	stage 10	both	3_prime_UTR_variant	Rab30	1	15.4327	9.62828e-05
128	2L	7092972	stage 8	both	intergenic_region	Pvf2-Pvf3	27	-38.383	2.37533e-05
129	2L	7092972	stage 8	B	intergenic_region	Pvf2-Pvf3	12	-28.4443	6.75957e-05
130	2L	7095701	stage 10	B	downstream_gene_variant	Pvf3	14	-15.9185	0.00010532
131	2L	7115872	stage 8	B	intron_variant	Pvf3	1	14.5039	9.2417e-05
132	2L	7118012	stage 8	B	intron_variant	Pvf3	1	-18.7648	7.28595e-05
133	2L	7118013	stage 8	B	intron_variant	Pvf3	1	-18.7648	7.28595e-05
134	2L	7121271	stage 8	B	intron_variant	Pvf3	1	-13.3457	5.73553e-05
135	2L	7153048	stage 10	both	intron_variant	Pvf3	1	-17.7683	0.000110877
136	2L	7168110	stage 8	B	intergenic_region	Pvf3-CG4495	1	15.0498	9.5047e-05
137	2L	7168518	stage 8	both	intergenic_region	Pvf3-CG4495	3	39.2553	1.42184e-05
138	2L	7171835	stage 8	B	intergenic_region	Pvf3-CG4495	4	-29.2525	8.01112e-05
139	2L	7172858	stage 8	B	intergenic_region	Pvf3-CG4495	1	-28.5412	7.23934e-05
140	2L	7237623	stage 8	B	upstream_gene_variant	CG43800	3	15.2597	4.3022e-05
141	2L	7260563	stage 10	B	downstream_gene_variant	CG31909	45	-15.4643	9.74775e-05
142	2L	7375208	stage 8	B	synonymous_variant	Wnt10	4	13.998	6.71406e-05
143	2L	7377543	stage 10	B	upstream_gene_variant	ninaC	3	-19.4048	8.4188e-05
144	2L	7398999	stage 8	B	upstream_gene_variant	CG5160	1	12.9895	7.46326e-05
145	2L	7399000	stage 8	B	upstream_gene_variant	CG5160	1	12.9895	7.46326e-05
146	2L	7401958	stage 8	B	upstream_gene_variant	CG5160	1	16.3154	6.22506e-05
147	2L	7402204	stage 8	B	upstream_gene_variant	CG5160	1	16.3154	6.22506e-05
148	2L	7404192	stage 8	B	upstream_gene_variant	CG5177	2	-20.2549	8.60813e-05
149	2L	7442738	stage 8	B	downstream_gene_variant	santa-maria	2	16.7117	4.19819e-05
150	2L	7456823	stage 8	both	synonymous_variant	Gr28b	6	-32.5226	3.52526e-05
151	2L	7457087	stage 8	both	synonymous_variant	Gr28b	1	-33.4063	1.84329e-05
152	2L	7459399	stage 8	both	upstream_gene_variant	Gr28b	15	-33.2592	1.30487e-05
153	2L	7459399	stage 8	B	upstream_gene_variant	Gr28b	6	-22.6171	7.44384e-05
154	2L	7461571	stage 8	both	splice_region_variant&intron_variant	Gr28b	2	-30.0229	3.05038e-05
155	2L	7462424	stage 8	both	upstream_gene_variant	Gr28b	1	-29.5913	3.81168e-05
156	2L	7463225	stage 8	both	upstream_gene_variant	Gr28b	9	-29.1883	3.48717e-05
157	2L	7473475	stage 8	B	3_prime_UTR_variant	CG42533	1	15.5989	6.41152e-05
158	2L	7474832	stage 8	B	5_prime_UTR_variant	CG6441	5	-20.5034	6.50465e-05
159	2L	7484427	stage 8	B	intron_variant	CG42533	12	20.6172	5.6201e-05
160	2L	7509793	stage 8	B	intron_variant	Rapgap1	1	-15.9785	5.80335e-05
161	2L	7511106	stage 8	B	intron_variant	Rapgap1	8	-19.4321	4.08256e-05
162	2L	7511122	stage 8	B	intron_variant	Rapgap1	20	-16.0789	4.98418e-05
163	2L	7533935	stage 8	B	upstream_gene_variant	Rapgap1	1	13.8831	2.89915e-05
164	2L	7568050	stage 8	B	intron_variant	Rapgap1	2	24.2647	0.000101297
165	2L	7631225	stage 8	both	intergenic_region	CG6739-Slob	1	-30.702	3.17994e-05
166	2L	7631225	stage 8	B	intergenic_region	CG6739-Slob	3	-16.6389	5.53639e-05
167	2L	7631233	stage 8	both	intergenic_region	CG6739-Slob	1	-31.1866	2.44229e-05
168	2L	7631233	stage 8	B	intergenic_region	CG6739-Slob	3	-16.6389	5.53639e-05
169	2L	7662721	stage 8	B	upstream_gene_variant	Myo28B1	1	-19.464	9.0026e-05
170	2L	7669726	stage 8	A	intron_variant	Slob	36	-23.2037	8.19545e-05
171	2L	7669728	stage 8	A	intron_variant	Slob	36	-23.2037	8.19545e-05
172	2L	7750194	stage 8	B	upstream_gene_variant	CG7196	1	14.0345	2.36448e-05
173	2L	7750244	stage 8	B	upstream_gene_variant	CG7196	1	14.0345	2.36448e-05
174	2L	7780034	stage 8	B	upstream_gene_variant	CG7179	2	-17.3841	5.29767e-05
175	2L	7934439	stage 8	B	intron_variant	Snoo	1	14.1881	1.71523e-05
176	2L	7934536	stage 8	B	intron_variant	Snoo	1	14.1881	1.71523e-05
177	2L	8001494	stage 8	B	upstream_gene_variant	CG7227	1	-17.7521	7.97523e-05
178	2L	8009890	stage 8	B	upstream_gene_variant	Spn28D	1	15.6251	6.16473e-05
179	2L	8088989	stage 10	both	intron_variant	Bsg	1	-25.8596	4.51477e-05
180	2L	8088989	stage 10	B	intron_variant	Bsg	1	-18.9543	0.000146489
181	2L	8121336	stage 8	B	synonymous_variant	mon2	1	14.9514	5.35099e-05
182	2L	8121464	stage 8	B	upstream_gene_variant	CG8673	1	21.0442	0.00012604
183	2L	8126931	stage 8	B	upstream_gene_variant	mon2	1	20.2919	0.000111823
184	2L	8192364	stage 8	B	synonymous_variant	CG8475	18	15.249	6.53047e-05
185	2L	8192453	stage 8	B	upstream_gene_variant	CG34134	18	15.249	6.53047e-05
186	2L	8208409	stage 8	A	upstream_gene_variant	CG8451	1	10.914	0.000121695
187	2L	8208418	stage 8	A	upstream_gene_variant	CG8451	1	10.914	0.000121695
188	2L	8220216	stage 10	B	synonymous_variant	Snx6	21	19.3727	5.1634e-05
189	2L	8220778	stage 10	B	upstream_gene_variant	CG8292	2	21.4687	0.000107748
190	2L	8237287	stage 8	both	upstream_gene_variant	CR43262	15	22.4214	1.64647e-05
191	2L	8237287	stage 8	B	upstream_gene_variant	CR43262	29	20.8918	3.21954e-05
192	2L	8237287	stage 10	B	upstream_gene_variant	CR43262	3	19.2371	0.000129026
193	2L	8237299	stage 8	both	upstream_gene_variant	CR43262	15	22.4214	1.64647e-05
194	2L	8237299	stage 8	B	upstream_gene_variant	CR43262	29	20.8918	3.21954e-05
195	2L	8237299	stage 10	B	upstream_gene_variant	CR43262	3	19.2371	0.000129026
196	2L	8251132	stage 8	B	intron_variant	CG8086	5	15.6291	5.29018e-05
197	2L	8302440	stage 8	B	upstream_gene_variant	Btk29A	1	14.5371	2.49475e-05
198	2L	8311222	stage 8	B	upstream_gene_variant	CG7830	5	16.2795	7.46632e-05
199	2L	8479926	stage 8	B	upstream_gene_variant	tRNA:CR31896	1	16.5909	5.56906e-05
200	2L	8559479	stage 8	B	intron_variant	Sema-1a	2	14.1368	8.40511e-05
201	2L	8715013	stage 8	B	intron_variant	raw	2	18.3622	9.58303e-05
202	2L	8744053	stage 8	both	upstream_gene_variant	raw	1	15.7372	2.80934e-05
203	2L	8747848	stage 8	both	upstream_gene_variant	CG12438	1	15.7372	2.80934e-05
204	2L	8749998	stage 8	B	upstream_gene_variant	CG12438	1	13.5525	2.37569e-05
205	2L	8750183	stage 8	B	upstream_gene_variant	CG12438	2	-14.5777	7.22051e-05
206	2L	8753247	stage 8	both	downstream_gene_variant	CG12438	1	-26.1434	1.99321e-05
207	2L	8753247	stage 8	B	downstream_gene_variant	CG12438	2	-17.7786	6.21295e-05
208	2L	8753263	stage 8	both	downstream_gene_variant	CG12438	3	-26.353	3.20451e-05
209	2L	8753263	stage 8	B	downstream_gene_variant	CG12438	2	-19.6292	3.74064e-05
210	2L	8753406	stage 8	both	downstream_gene_variant	CG12438	3	-29.4069	1.39731e-05
211	2L	8754675	stage 8	B	downstream_gene_variant	CG12438	1	13.5525	2.37569e-05
212	2L	8756737	stage 10	A	downstream_gene_variant	CG12438	3	-15.6413	0.000115866
213	2L	8759949	stage 8	B	intergenic_region	CG12438-CG9463	3	13.6974	4.47633e-05
214	2L	8767481	stage 8	both	missense_variant	CG9463	98	19.8035	5.18399e-06
215	2L	8767481	stage 8	B	missense_variant	CG9463	100	18.6433	5.97071e-06
216	2L	8767785	stage 8	B	synonymous_variant	CG9463	1	13.5525	2.37569e-05
217	2L	8768246	stage 8	B	synonymous_variant	CG9463	1	13.5525	2.37569e-05
218	2L	8769012	stage 8	B	upstream_gene_variant	CG9463	11	12.9483	7.4004e-05
219	2L	8771156	stage 8	B	missense_variant	CG9465	1	13.5525	2.37569e-05
220	2L	8773331	stage 8	B	synonymous_variant	CG9466	11	12.9483	7.4004e-05
221	2L	8778839	stage 8	B	missense_variant	CG9468	1	13.5525	2.37569e-05
222	2L	8786216	stage 8	both	upstream_gene_variant	CG9468	1	32.4219	1.04881e-05
223	2L	8786216	stage 8	B	upstream_gene_variant	CG9468	34	22.9018	4.82192e-05
224	2L	8786240	stage 8	both	upstream_gene_variant	CG9468	1	17.097	2.57289e-05
225	2L	8786240	stage 8	B	upstream_gene_variant	CG9468	11	12.9483	7.4004e-05
226	2L	8787825	stage 8	both	intergenic_region	CG42710-CG42712	100	18.5679	8.5978e-06
227	2L	8787825	stage 8	B	intergenic_region	CG42710-CG42712	100	18.6433	5.97071e-06
228	2L	8787881	stage 8	both	intergenic_region	CG42710-CG42712	6	-40.9246	2.14902e-05
229	2L	8787881	stage 8	B	intergenic_region	CG42710-CG42712	23	-28.6669	6.03494e-05
230	2L	8788433	stage 8	B	intergenic_region	CG42710-CG42712	11	12.9483	7.4004e-05
231	2L	8791578	stage 8	B	intergenic_region	CG42710-CG42712	3	15.9651	9.47812e-05
232	2L	8804929	stage 8	B	upstream_gene_variant	CG42712	1	18.6575	2.97789e-05
233	2L	8812050	stage 8	B	downstream_gene_variant	CG42712	1	18.6575	2.97789e-05
234	2L	8820418	stage 8	A	intergenic_region	CG42712-SoxN	1	-18.7736	3.98697e-05
235	2L	8830633	stage 8	B	downstream_gene_variant	SoxN	2	16.0499	8.73029e-05
236	2L	8830668	stage 8	B	downstream_gene_variant	SoxN	2	16.0499	8.73029e-05
237	2L	8855711	stage 8	B	intergenic_region	SoxN-CG32986	3	18.3418	7.83829e-05
238	2L	8896969	stage 8	B	upstream_gene_variant	CG34398	5	16.051	5.70084e-05
239	2L	8922869	stage 8	B	intron_variant	CG34398	9	27.1945	9.43145e-05
240	2L	8970073	stage 8	B	3_prime_UTR_variant	CG18088	21	23.0493	6.4543e-05
241	2L	8994150	stage 10	B	3_prime_UTR_variant	alien	1	12.2654	6.83455e-05
242	2L	8998718	stage 8	both	synonymous_variant	Try29F	3	18.6546	3.91955e-05
243	2L	8998718	stage 8	B	synonymous_variant	Try29F	5	12.9234	7.47012e-05
244	2L	9012840	stage 8	B	synonymous_variant	CG13102	1	11.7201	5.75809e-05
245	2L	9068766	stage 8	B	intron_variant	CG31708	2	-19.3688	7.67423e-05
246	2L	9095139	stage 8	B	upstream_gene_variant	CG31609	1	17.204	3.73868e-05
247	2L	9116943	stage 8	B	downstream_gene_variant	Or30a	25	-27.9342	5.61991e-05
248	2L	9116962	stage 8	B	downstream_gene_variant	Or30a	25	-27.9342	5.61991e-05
249	2L	9134437	stage 8	B	intron_variant	CG32982	1	14.724	3.19696e-05
250	2L	9134806	stage 8	B	intron_variant	CG32982	1	22.4823	4.42489e-05
251	2L	9164921	stage 8	B	upstream_gene_variant	tai	1	14.5625	1.5518e-05
252	2L	9165263	stage 8	both	3_prime_UTR_variant	CG13108	90	17.8695	1.99085e-05
253	2L	9165263	stage 8	B	3_prime_UTR_variant	CG13108	100	17.8057	1.57205e-05
254	2L	9165270	stage 8	both	3_prime_UTR_variant	CG13108	90	17.8695	1.99085e-05
255	2L	9165270	stage 8	B	3_prime_UTR_variant	CG13108	100	17.8057	1.57205e-05
256	2L	9165272	stage 8	both	3_prime_UTR_variant	CG13108	90	17.8695	1.99085e-05
257	2L	9165272	stage 8	B	3_prime_UTR_variant	CG13108	100	17.8057	1.57205e-05
258	2L	9173092	stage 10	B	upstream_gene_variant	tai	2	13.2524	0.000135217
259	2L	9187035	stage 8	B	intron_variant	tai	1	-17.2822	5.07013e-05
260	2L	9187035	stage 10	B	intron_variant	tai	1	-16.3968	8.678e-05
261	2L	9192515	stage 8	B	intron_variant	tai	1	11.6836	6.09236e-05
262	2L	9192516	stage 8	B	intron_variant	tai	1	11.6836	6.09236e-05
263	2L	9211479	stage 8	both	intron_variant	tai	1	16.0316	1.14797e-05
264	2L	9211566	stage 8	both	intron_variant	tai	1	16.0316	1.14797e-05
265	2L	9217336	stage 10	B	intron_variant	tai	1	12.0206	0.000131704
266	2L	9254324	stage 8	B	missense_variant	lectin-30A	1	13.5252	2.73309e-06
267	2L	9273691	stage 10	B	intron_variant	Ggamma30A	2	13.4849	0.000146171
268	2L	9273700	stage 10	B	intron_variant	Ggamma30A	2	13.4849	0.000146171
269	2L	9285660	stage 8	B	intron_variant	Ggamma30A	1	11.8048	6.13023e-05
270	2L	9286812	stage 10	B	intron_variant	Ggamma30A	1	-14.1139	8.11935e-05
271	2L	9286814	stage 10	B	intron_variant	Ggamma30A	1	-14.1139	8.11935e-05
272	2L	9287981	stage 8	B	intron_variant	Ggamma30A	1	-15.7362	0.000105836
273	2L	9288002	stage 8	B	intron_variant	Ggamma30A	5	14.5989	4.06235e-05
274	2L	9297290	stage 8	B	downstream_gene_variant	Ggamma30A	1	13.0744	3.6378e-05
275	2L	9297514	stage 8	B	downstream_gene_variant	Ggamma30A	1	13.5252	2.73309e-06
276	2L	9308174	stage 8	B	upstream_gene_variant	CG42844	1	12.2044	0.000104032
277	2L	9308555	stage 8	B	upstream_gene_variant	CG42844	1	12.2044	0.000104032
278	2L	9312710	stage 8	both	intergenic_region	CG42844-CG17005	1	17.6483	3.97307e-05
279	2L	9312710	stage 8	B	intergenic_region	CG42844-CG17005	6	15.5911	8.85411e-05
280	2L	9318408	stage 8	B	intergenic_region	CG42844-CG17005	1	12.2044	0.000104032
281	2L	9325503	stage 8	B	upstream_gene_variant	CG17005	1	12.2044	0.000104032
282	2L	9327486	stage 8	B	upstream_gene_variant	CG17005	1	13.0698	3.64923e-05
283	2L	9336784	stage 8	B	upstream_gene_variant	Eaat1	1	11.8001	6.15155e-05
284	2L	9337052	stage 8	B	upstream_gene_variant	Eaat1	1	11.8001	6.15155e-05
285	2L	9339338	stage 8	B	upstream_gene_variant	CG3748	1	11.8001	6.15155e-05
286	2L	9372398	stage 8	B	3_prime_UTR_variant	Shawl	1	12.2044	0.000104032
287	2L	9388027	stage 8	B	intron_variant	Shawl	1	15.1699	6.3542e-05
288	2L	9400315	stage 8	B	upstream_gene_variant	CG4438	1	12.2044	0.000104032
289	2L	9400491	stage 8	B	upstream_gene_variant	CG4438	1	12.2044	0.000104032
290	2L	9400894	stage 8	B	upstream_gene_variant	CG4438	1	12.2044	0.000104032
291	2L	9442442	stage 8	B	upstream_gene_variant	CG33723	1	11.9378	4.65453e-05
292	2L	9453016	stage 10	A	intron_variant	numb	1	-16.4305	0.000104175
293	2L	9468585	stage 8	B	upstream_gene_variant	CR43769	1	12.2044	0.000104032
294	2L	9491220	stage 8	B	3_prime_UTR_variant	Gdi	1	11.9378	4.65453e-05
295	2L	9491313	stage 8	B	3_prime_UTR_variant	Gdi	86	15.0242	5.32227e-05
296	2L	9507237	stage 8	both	intron_variant	CG33298	2	23.4801	1.80376e-05
297	2L	9507237	stage 8	B	intron_variant	CG33298	5	17.1177	6.34194e-05
298	2L	9507239	stage 8	both	intron_variant	CG33298	2	23.4801	1.80376e-05
299	2L	9507239	stage 8	B	intron_variant	CG33298	5	17.1177	6.34194e-05
300	2L	9507245	stage 8	both	intron_variant	CG33298	2	23.4801	1.80376e-05
301	2L	9507245	stage 8	B	intron_variant	CG33298	5	17.1177	6.34194e-05
302	2L	9520803	stage 8	B	upstream_gene_variant	Oatp30B	44	-12.9715	6.25437e-05
303	2L	9630310	stage 8	B	upstream_gene_variant	CG15828	34	13.0298	6.65029e-05
304	2L	9682251	stage 8	B	downstream_gene_variant	Pka-C1	47	12.9806	6.68584e-05
305	2L	9691141	stage 8	both	intron_variant	Pka-C1	28	18.201	2.3305e-05
306	2L	9691141	stage 8	B	intron_variant	Pka-C1	2	14.6859	8.00697e-05
307	2L	9691153	stage 8	both	intron_variant	Pka-C1	28	18.201	2.3305e-05
308	2L	9691153	stage 8	B	intron_variant	Pka-C1	2	14.6859	8.00697e-05
309	2L	9691167	stage 8	both	intron_variant	Pka-C1	28	18.201	2.3305e-05
310	2L	9691167	stage 8	B	intron_variant	Pka-C1	2	14.6859	8.00697e-05
311	2L	9691190	stage 8	both	intron_variant	Pka-C1	28	18.201	2.3305e-05
312	2L	9691190	stage 8	B	intron_variant	Pka-C1	2	14.6859	8.00697e-05
313	2L	9704589	stage 8	B	downstream_gene_variant	hoip	63	21.7655	5.81582e-05
314	2L	9704607	stage 8	B	downstream_gene_variant	hoip	60	21.4571	1.22304e-05
315	2L	9730682	stage 8	both	3_prime_UTR_variant	CG13116	19	19.005	2.43601e-05
316	2L	9730682	stage 8	B	3_prime_UTR_variant	CG13116	45	17.6316	4.34192e-05
317	2L	9734227	stage 8	B	upstream_gene_variant	CG13117	1	-17.5177	5.53392e-05
318	2L	9734227	stage 10	B	upstream_gene_variant	CG13117	1	-18.1171	2.29197e-05
319	2L	9741526	stage 8	B	downstream_gene_variant	CG13117	47	12.9806	6.68584e-05
320	2L	9744726	stage 8	B	downstream_gene_variant	Cyp4e3	47	12.9806	6.68584e-05
321	2L	9754809	stage 8	B	upstream_gene_variant	Cyp4e3	2	13.8817	7.32473e-05
322	2L	9774500	stage 10	both	missense_variant	ppk11	1	-18.5618	3.89501e-05
323	2L	9774500	stage 10	B	missense_variant	ppk11	10	-14.4302	9.1759e-05
324	2L	9776217	stage 8	A	upstream_gene_variant	ppk16	2	-12.1711	0.000110169
325	2L	9777296	stage 8	A	upstream_gene_variant	ppk16	2	-12.1711	0.000110169
326	2L	9816355	stage 8	B	intron_variant	nAcRalpha-30D	13	-15.7647	3.55102e-05
327	2L	9816355	stage 10	B	intron_variant	nAcRalpha-30D	2	-16.0731	5.7078e-05
328	2L	9828179	stage 8	B	intron_variant	nAcRalpha-30D	12	15.5017	4.55234e-05
329	2L	9831946	stage 8	B	intron_variant	nAcRalpha-30D	6	15.4136	6.74862e-05
330	2L	9831949	stage 8	B	intron_variant	nAcRalpha-30D	6	15.4136	6.74862e-05
331	2L	9839637	stage 8	both	intron_variant	nAcRalpha-30D	2	26.6293	2.61773e-05
332	2L	9839637	stage 8	B	intron_variant	nAcRalpha-30D	26	19.3241	5.72985e-05
333	2L	9844966	stage 8	B	upstream_gene_variant	CR43766	1	12.1702	0.000105243
334	2L	9845003	stage 8	B	upstream_gene_variant	CR43766	1	12.1702	0.000105243
335	2L	9854053	stage 8	B	intron_variant	nAcRalpha-30D	1	12.1702	0.000105243
336	2L	9864837	stage 8	B	intron_variant	nAcRalpha-30D	1	16.6235	6.56203e-05
337	2L	9878990	stage 8	B	intron_variant	nAcRalpha-30D	1	12.1702	0.000105243
338	2L	9879184	stage 8	B	intron_variant	nAcRalpha-30D	6	22.7871	5.14432e-05
339	2L	9889825	stage 8	both	upstream_gene_variant	nAcRalpha-30D	2	-20.936	1.30362e-05
340	2L	9889825	stage 8	B	upstream_gene_variant	nAcRalpha-30D	1	-15.3368	9.8219e-05
341	2L	9912919	stage 8	B	5_prime_UTR_variant	Srp54	1	-15.3368	9.8219e-05
342	2L	9924731	stage 8	A	missense_variant	TbCMF46	1	-15.4851	1.88615e-05
343	2L	9956267	stage 8	both	3_prime_UTR_variant	CG5846	1	18.5159	3.36037e-05
344	2L	9956276	stage 8	both	3_prime_UTR_variant	CG5846	1	18.5159	3.36037e-05
345	2L	9960944	stage 8	B	3_prime_UTR_variant	CG5850	1	14.0229	5.90101e-05
346	2L	9962205	stage 8	B	downstream_gene_variant	CG4658	1	14.0229	5.90101e-05
347	2L	9970812	stage 8	B	upstream_gene_variant	Dref	1	14.6108	4.62974e-05
348	2L	9971974	stage 8	B	upstream_gene_variant	Dref	6	-19.0166	5.82747e-05
349	2L	9971988	stage 8	B	upstream_gene_variant	Dref	4	-16.6857	0.000110527
350	2L	9981643	stage 8	both	upstream_gene_variant	bib	7	23.0306	1.83168e-05
351	2L	9981643	stage 8	B	upstream_gene_variant	bib	6	16.68	7.10031e-05
352	2L	9982203	stage 8	B	upstream_gene_variant	bib	1	14.6108	4.62974e-05
353	2L	9985911	stage 8	B	upstream_gene_variant	CG13130	1	-17.4258	0.000113544
354	2L	9987367	stage 8	B	upstream_gene_variant	CG13130	1	-12.9264	4.16196e-05
355	2L	9987421	stage 8	B	upstream_gene_variant	CG13130	1	-12.9264	4.16196e-05
356	2L	10038908	stage 10	A	3_prime_UTR_variant	obst-B	1	16.8074	4.68603e-05
357	2L	10040073	stage 10	A	downstream_gene_variant	obst-B	2	15.0037	6.17581e-05
358	2L	10040133	stage 10	A	downstream_gene_variant	obst-B	2	15.0037	6.17581e-05
359	2L	10042866	stage 10	A	downstream_gene_variant	obst-B	7	16.2573	9.79391e-05
360	2L	10049600	stage 10	both	5_prime_UTR_variant	CG33301	1	20.76	5.3033e-05
361	2L	10077960	stage 8	both	intron_variant	CG31714	1	19.3413	3.69084e-05
362	2L	10077960	stage 8	B	intron_variant	CG31714	2	15.7814	0.000138798
363	2L	10081293	stage 10	A	synonymous_variant	CG31714	1	-14.0702	0.000160804
364	2L	10150445	stage 10	both	intron_variant	CG4839	2	-25.6466	4.687e-05
365	2L	10155997	stage 8	B	downstream_gene_variant	CG4839	1	14.6348	1.77383e-05
366	2L	10187486	stage 8	B	downstream_gene_variant	CG31874	1	14.5018	1.93091e-05
367	2L	10211324	stage 8	B	upstream_gene_variant	CG5734	1	14.5018	1.93091e-05
368	2L	10251354	stage 10	both	synonymous_variant	CG31717	1	-19.1472	5.1606e-05
369	2L	10252624	stage 10	both	missense_variant	Ror	1	-20.0328	0.000118144
370	2L	10310384	stage 10	A	upstream_gene_variant	CG5390	1	14.9789	7.54335e-05
371	2L	10324711	stage 8	A	missense_variant	CG4995	1	-14.8932	8.57218e-05
372	2L	10464004	stage 10	A	synonymous_variant	RluA-1	2	-17.5759	0.000184381
373	2L	10509759	stage 10	both	synonymous_variant	CG7384	4	-22.9076	8.20341e-05
374	2L	10510445	stage 8	both	5_prime_UTR_variant	CG7384	1	-18.6758	3.04793e-05
375	2L	10527436	stage 10	both	upstream_gene_variant	Lip4	1	25.4651	4.43607e-05
376	2L	10527452	stage 10	both	upstream_gene_variant	Lip4	1	25.4651	4.43607e-05
377	2L	10527455	stage 10	both	upstream_gene_variant	Lip4	1	25.4651	4.43607e-05
378	2L	10542897	stage 10	both	upstream_gene_variant	Trim9	16	27.234	7.2441e-05
379	2L	10660667	stage 10	both	upstream_gene_variant	CG31871	7	-20.8231	4.15952e-05
380	2L	10660795	stage 10	both	upstream_gene_variant	CG31871	20	-23.2904	3.85588e-05
381	2L	10660795	stage 10	A	upstream_gene_variant	CG31871	2	-19.465	7.81889e-05
382	2L	10666061	stage 10	B	intron_variant	CG31871	1	-13.8647	8.24089e-05
383	2L	10788664	stage 10	both	upstream_gene_variant	CG31870	3	27.2419	9.93292e-05
384	2L	10816089	stage 8	both	synonymous_variant	Nos	1	15.9271	3.69857e-05
385	2L	10825249	stage 8	both	downstream_gene_variant	CG6508	1	-24.3975	1.81314e-05
386	2L	10838467	stage 10	both	3_prime_UTR_variant	CG6700	7	-28.8689	4.08685e-05
387	2L	10838467	stage 10	A	3_prime_UTR_variant	CG6700	16	-23.0993	6.45897e-05
388	2L	10937989	stage 8	A	downstream_gene_variant	CG14072	2	12.142	0.000121772
389	2L	10944292	stage 8	A	intron_variant	dpr2	1	-13.6768	5.75235e-05
390	2L	10963761	stage 10	A	downstream_gene_variant	CG33129	13	17.3704	8.10479e-05
391	2L	11067308	stage 8	A	upstream_gene_variant	Samuel	1	13.526	5.97477e-05
392	2L	11068155	stage 8	A	upstream_gene_variant	Samuel	1	13.526	5.97477e-05
393	2L	11071558	stage 8	A	upstream_gene_variant	Samuel	1	17.7651	7.18378e-05
394	2L	11071559	stage 8	A	upstream_gene_variant	Samuel	1	17.7651	7.18378e-05
395	2L	11071563	stage 8	A	upstream_gene_variant	Samuel	1	17.7651	7.18378e-05
396	2L	11077532	stage 8	A	downstream_gene_variant	CG43725	1	-15.7064	0.00012708
397	2L	11195962	stage 10	both	intron_variant	Ca-beta	2	20.7046	4.75328e-05
398	2L	11195962	stage 10	A	intron_variant	Ca-beta	2	16.2792	0.000111012
399	2L	11378443	stage 10	both	downstream_gene_variant	salr	1	23.4322	6.69546e-05
400	2L	11442585	stage 10	A	intron_variant	salm	1	24.5919	8.42844e-05
401	2L	11507037	stage 10	B	synonymous_variant	spz4	1	-20.8515	8.27108e-05
402	2L	12135444	stage 10	A	upstream_gene_variant	rho-6	1	13.8873	5.67633e-05
403	2L	12137356	stage 10	both	upstream_gene_variant	rho-6	3	22.7243	2.26259e-05
404	2L	12211564	stage 10	both	downstream_gene_variant	CG31759	1	18.4793	9.01678e-05
405	2L	12292622	stage 10	A	intron_variant	aret	1	-19.4951	0.00010354
406	2L	12396887	stage 8	B	3_prime_UTR_variant	bru-2	1	20.5366	8.12863e-05
407	2L	12451169	stage 8	B	upstream_gene_variant	CG5421	1	19.173	0.000113878
408	2L	12463472	stage 10	B	upstream_gene_variant	mir-967	1	-18.4801	8.95631e-05
409	2L	12473044	stage 10	B	intron_variant	bun	1	-14.0805	5.2839e-05
410	2L	12495460	stage 10	B	upstream_gene_variant	bun	1	16.3378	0.000108007
411	2L	12514401	stage 10	A	intron_variant	bun	2	16.4194	8.11337e-05
412	2L	12542313	stage 10	A	upstream_gene_variant	CR42746	1	-22.3167	9.49387e-05
413	2L	12568682	stage 10	B	intergenic_region	bun-nub	2	20.4327	0.000134623
414	2L	12638264	stage 10	A	intron_variant	Ref2	1	-14.9446	0.000110499
415	2L	12639950	stage 8	A	intron_variant	Ref2	1	14.7748	4.09808e-05
416	2L	12678563	stage 10	both	upstream_gene_variant	pdm2	1	31.4759	6.27356e-05
417	2L	12682479	stage 10	both	intron_variant	pdm2	9	37.2544	4.67881e-05
418	2L	12689089	stage 10	both	upstream_gene_variant	CG6153	1	-25.8338	0.000113226
419	2L	12689089	stage 10	A	upstream_gene_variant	CG6153	1	-19.9748	4.85785e-05
420	2L	12752354	stage 10	both	intergenic_region	MRP-CG15483	2	24.5995	7.13866e-05
421	2L	12752357	stage 10	both	intergenic_region	MRP-CG15483	2	24.5995	7.13866e-05
422	2L	12752463	stage 10	both	intergenic_region	MRP-CG15483	2	24.5995	7.13866e-05
423	2L	12779178	stage 10	both	intergenic_region	CG15483-CR43818	1	19.7272	7.34003e-05
424	2L	12779232	stage 10	both	intergenic_region	CG15483-CR43818	1	19.7272	7.34003e-05
425	2L	12795942	stage 10	both	intergenic_region	CG15483-CR43818	1	20.3067	4.29851e-05
426	2L	12801546	stage 10	both	intergenic_region	CG15483-CR43818	3	-22.1746	4.6979e-05
427	2L	12812490	stage 10	both	upstream_gene_variant	CR43818	2	-27.8488	7.7752e-05
428	2L	12812490	stage 10	A	upstream_gene_variant	CR43818	23	-18.6831	7.01005e-05
429	2L	12827659	stage 8	A	upstream_gene_variant	kek1	1	17.2651	6.40725e-05
430	2L	12911115	stage 8	both	upstream_gene_variant	ACXC	1	30.3755	1.0644e-05
431	2L	12928595	stage 10	both	downstream_gene_variant	ACXA	1	-24.4041	9.92515e-05
432	2L	13106529	stage 8	B	upstream_gene_variant	CG5142	3	25.8301	4.14139e-05
433	2L	13138001	stage 10	both	downstream_gene_variant	CG5122	1	25.8117	5.66514e-05
434	2L	13153914	stage 10	B	upstream_gene_variant	Pk34A	1	23.7453	0.000113981
435	2L	13154467	stage 10	B	upstream_gene_variant	Pk34A	9	24.4378	7.99643e-05
436	2L	13162047	stage 10	A	missense_variant	CG5204	1	-14.7418	0.000145256
437	2L	13176589	stage 10	B	missense_variant	CG43925	1	-17.0017	0.000219776
438	2L	13318031	stage 10	B	intron_variant	CG43778	8	-25.2805	9.61822e-05
439	2L	13372894	stage 8	A	synonymous_variant	CG9305	1	-17.0578	2.79988e-05
440	2L	13393984	stage 10	B	downstream_gene_variant	CG7099	7	19.5292	6.97768e-05
441	2L	13395455	stage 10	B	3_prime_UTR_variant	CG16957	1	18.1829	3.90815e-05
442	2L	13471120	stage 8	A	intron_variant	CG42784	1	17.0922	1.34587e-05
443	2L	13606487	stage 8	A	upstream_gene_variant	mir-2489	1	19.0521	3.1388e-05
444	2L	13643122	stage 10	B	upstream_gene_variant	ics	1	19.66	9.9305e-05
445	2L	13666894	stage 10	B	intron_variant	CG18507	1	-19.6725	0.000116361
446	2L	13667186	stage 10	B	intron_variant	CG18507	3	-20.3971	0.000125464
447	2L	13694901	stage 10	both	intron_variant	CG31814	1	-23.0097	2.87273e-05
448	2L	13710733	stage 10	B	downstream_gene_variant	CG7311	1	-19.2073	8.37254e-05
449	2L	13717941	stage 10	B	upstream_gene_variant	CG31814	1	-16.438	0.000134678
450	2L	13734818	stage 8	A	upstream_gene_variant	CG31813	8	-16.9365	9.02946e-05
451	2L	13805550	stage 10	both	downstream_gene_variant	adat	1	20.0288	0.00010122
452	2L	13836608	stage 8	A	upstream_gene_variant	CG33649	1	17.3432	4.63968e-05
453	2L	13836613	stage 8	A	upstream_gene_variant	CG33649	1	17.3432	4.63968e-05
454	2L	13836629	stage 8	A	upstream_gene_variant	CG33649	1	17.3432	4.63968e-05
455	2L	13836634	stage 8	A	upstream_gene_variant	CG33649	1	17.3432	4.63968e-05
456	2L	13836649	stage 8	A	upstream_gene_variant	CG33649	1	17.3432	4.63968e-05
457	2L	13836665	stage 8	A	upstream_gene_variant	CG33649	1	17.3432	4.63968e-05
458	2L	13836675	stage 8	A	upstream_gene_variant	CG33649	1	17.3432	4.63968e-05
459	2L	13837688	stage 10	B	upstream_gene_variant	CG33649	5	-16.06	2.50864e-05
460	2L	13839342	stage 10	both	upstream_gene_variant	mRpS23	16	26.0404	3.29876e-05
461	2L	13839342	stage 10	B	upstream_gene_variant	mRpS23	1	15.5838	8.06578e-05
462	2L	13839373	stage 10	both	upstream_gene_variant	mRpS23	16	26.0404	3.29876e-05
463	2L	13839373	stage 10	B	upstream_gene_variant	mRpS23	1	15.5838	8.06578e-05
464	2L	13839841	stage 10	both	upstream_gene_variant	mRpS23	1	-27.2296	0.000105307
465	2L	13839843	stage 10	both	upstream_gene_variant	mRpS23	1	-27.2296	0.000105307
466	2L	13839987	stage 10	B	upstream_gene_variant	mRpS23	1	14.3484	9.3283e-05
467	2L	13862370	stage 8	A	intron_variant	cenG1A	1	-13.4619	0.000162962
468	2L	13862427	stage 8	A	intron_variant	cenG1A	1	-13.4619	0.000162962
469	2L	13862832	stage 8	both	intron_variant	cenG1A	1	16.339	1.83247e-05
470	2L	13864146	stage 8	A	intron_variant	cenG1A	1	-13.4619	0.000162962
471	2L	13866470	stage 8	both	intron_variant	cenG1A	1	16.339	1.83247e-05
472	2L	13867865	stage 8	both	intron_variant	cenG1A	1	27.9566	3.39004e-06
473	2L	13868409	stage 8	both	intron_variant	cenG1A	1	16.339	1.83247e-05
474	2L	13869415	stage 10	B	intron_variant	cenG1A	1	11.5003	9.31207e-05
475	2L	13874654	stage 10	B	upstream_gene_variant	cenG1A	1	-23.7362	0.000178125
476	2L	13944243	stage 10	both	downstream_gene_variant	CG16884	5	-30.6681	6.6176e-05
477	2L	13944261	stage 10	both	downstream_gene_variant	CG16884	5	-30.6681	6.6176e-05
478	2L	13947042	stage 8	A	intron_variant	Ance-3	1	-15.6938	6.32926e-05
479	2L	13959223	stage 10	A	upstream_gene_variant	nimB1	1	-19.2559	0.000108085
480	2L	13962064	stage 10	A	upstream_gene_variant	nimB1	2	-16.131	0.000138365
481	2L	13962069	stage 10	A	upstream_gene_variant	nimB1	2	-16.131	0.000138365
482	2L	13967771	stage 10	A	synonymous_variant	nimB3	1	-17.12	9.11671e-05
483	2L	13982454	stage 10	A	synonymous_variant	nimC2	1	-18.4118	0.000107807
484	2L	13982685	stage 10	A	3_prime_UTR_variant	nimC2	2	-18.9918	7.83635e-05
485	2L	13983024	stage 10	A	3_prime_UTR_variant	rk	3	-15.927	0.000114345
486	2L	13983069	stage 10	both	3_prime_UTR_variant	rk	1	-25.3803	4.85334e-05
487	2L	13985138	stage 8	B	synonymous_variant	rk	3	-20.2812	5.21236e-05
488	2L	13985138	stage 10	B	synonymous_variant	rk	6	-20.1103	4.59493e-05
489	2L	13985144	stage 8	B	synonymous_variant	rk	3	-20.2812	5.21236e-05
490	2L	13985144	stage 10	B	synonymous_variant	rk	6	-20.1103	4.59493e-05
491	2L	13994845	stage 10	A	upstream_gene_variant	rk	7	-18.7203	0.000130096
492	2L	14014232	stage 8	A	upstream_gene_variant	tRNA:Q:34E	2	-20.7193	0.000119068
493	2L	14042359	stage 10	both	intron_variant	nAcRalpha-34E	1	16.1633	9.26242e-05
494	2L	14063210	stage 10	B	intron_variant	nAcRalpha-34E	5	-23.6705	9.86893e-05
495	2L	14063226	stage 10	B	intron_variant	nAcRalpha-34E	1	-23.2381	7.75868e-05
496	2L	14065717	stage 10	B	intron_variant	nAcRalpha-34E	1	13.0902	8.50354e-05
497	2L	14073295	stage 8	A	intron_variant	nAcRalpha-34E	2	17.3008	8.35452e-05
498	2L	14110426	stage 10	both	missense_variant	CG31769	1	-33.976	4.02619e-05
499	2L	14110427	stage 10	both	missense_variant	CG31769	1	-33.976	4.02619e-05
500	2L	14153821	stage 10	B	intron_variant	CG17341	1	17.5535	5.07081e-05
501	2L	14179939	stage 8	B	downstream_gene_variant	smi35A	3	-14.3592	5.76388e-05
502	2L	14179939	stage 10	B	downstream_gene_variant	smi35A	2	-14.5695	5.44928e-05
503	2L	14241813	stage 10	B	intergenic_region	smi35A-wb	8	13.7132	6.44964e-05
504	2L	14252724	stage 8	A	intergenic_region	smi35A-wb	1	18.9889	3.23254e-05
505	2L	14257294	stage 10	B	intergenic_region	smi35A-wb	1	-16.8799	0.000102675
506	2L	14276240	stage 10	B	upstream_gene_variant	CG32971	1	15.728	8.96075e-05
507	2L	14290672	stage 10	B	upstream_gene_variant	CR43639	1	11.5556	0.000110837
508	2L	14294229	stage 10	B	downstream_gene_variant	CR43639	1	11.5556	0.000110837
509	2L	14294443	stage 10	B	downstream_gene_variant	CR43639	1	11.5556	0.000110837
510	2L	14295595	stage 10	B	upstream_gene_variant	CR43640	1	11.5556	0.000110837
511	2L	14295611	stage 10	B	upstream_gene_variant	CR43640	1	11.5556	0.000110837
512	2L	14296675	stage 10	B	upstream_gene_variant	CR43640	1	11.5556	0.000110837
513	2L	14296779	stage 10	B	upstream_gene_variant	CR43640	1	11.5556	0.000110837
514	2L	14306132	stage 10	B	intron_variant	wb	12	14.5651	0.000120179
515	2L	14312275	stage 10	B	intron_variant	wb	1	11.5556	0.000110837
516	2L	14312908	stage 10	B	intron_variant	wb	1	11.5556	0.000110837
517	2L	14313083	stage 10	B	intron_variant	wb	1	11.5556	0.000110837
518	2L	14314394	stage 10	B	intron_variant	wb	1	13.0946	9.59396e-05
519	2L	14316907	stage 10	B	intron_variant	wb	1	11.5556	0.000110837
520	2L	14343585	stage 8	A	synonymous_variant	CG33090	1	12.6082	9.0648e-05
521	2L	14367352	stage 8	both	downstream_gene_variant	spel1	4	19.993	3.02972e-05
522	2L	14367352	stage 10	both	downstream_gene_variant	spel1	6	21.4082	3.83088e-05
523	2L	14367352	stage 8	A	downstream_gene_variant	spel1	1	13.8512	4.3083e-05
524	2L	14368037	stage 10	B	downstream_gene_variant	spel1	1	14.6216	0.000131531
525	2L	14375776	stage 10	both	downstream_gene_variant	ppk	2	18.6583	7.42004e-05
526	2L	14375776	stage 10	B	downstream_gene_variant	ppk	3	16.1162	0.000152737
527	2L	14375785	stage 10	both	downstream_gene_variant	ppk	2	18.6583	7.42004e-05
528	2L	14375785	stage 10	B	downstream_gene_variant	ppk	3	16.1162	0.000152737
529	2L	14396421	stage 10	B	intron_variant	elB	1	-13.1786	6.07076e-05
530	2L	14454392	stage 8	A	upstream_gene_variant	CG15283	1	10.6666	5.06877e-05
531	2L	14460525	stage 10	B	intergenic_region	CG15283-noc	2	-15.2349	6.63877e-05
532	2L	14462736	stage 10	both	intergenic_region	CG15283-noc	1	28.865	7.59164e-05
533	2L	14470399	stage 10	both	intergenic_region	CG15283-noc	1	19.9946	0.00014071
534	2L	14522899	stage 8	B	upstream_gene_variant	tRNA:G3:35Bb	4	-19.2859	3.84219e-05
535	2L	14522908	stage 8	B	upstream_gene_variant	tRNA:G3:35Bb	2	-20.3032	2.46085e-05
536	2L	14534767	stage 10	B	upstream_gene_variant	tRNA:G3:35Bd	1	14.8347	2.04807e-05
537	2L	14546150	stage 10	A	downstream_gene_variant	CG4218	1	-14.8349	0.000123901
538	2L	14555152	stage 10	B	intergenic_region	CG4218-CG3473	1	12.3353	4.11963e-05
539	2L	14555499	stage 10	B	intergenic_region	CG4218-CG3473	1	12.3353	4.11963e-05
540	2L	14570090	stage 8	A	intergenic_region	CG3473-CG42680	2	12.984	0.000106992
541	2L	14572757	stage 8	A	intergenic_region	CG3473-CG42680	1	12.4197	9.10508e-05
542	2L	14573733	stage 8	A	intergenic_region	CG3473-CG42680	2	12.984	0.000106992
543	2L	14575077	stage 8	A	intergenic_region	CG3473-CG42680	2	12.984	0.000106992
544	2L	14575309	stage 8	A	intergenic_region	CG3473-CG42680	1	16.1757	4.65816e-05
545	2L	14575462	stage 8	A	intergenic_region	CG3473-CG42680	1	19.4042	2.17672e-05
546	2L	14575489	stage 8	A	intergenic_region	CG3473-CG42680	1	19.4042	2.17672e-05
547	2L	14575594	stage 8	A	intergenic_region	CG3473-CG42680	1	12.286	7.10989e-05
548	2L	14576840	stage 8	A	intergenic_region	CG3473-CG42680	2	12.984	0.000106992
549	2L	14577030	stage 8	A	intergenic_region	CG3473-CG42680	2	12.984	0.000106992
550	2L	14577279	stage 8	A	intergenic_region	CG3473-CG42680	7	15.7345	5.68903e-05
551	2L	14606846	stage 8	A	intron_variant	osp	12	16.6572	7.54082e-05
552	2L	14690212	stage 10	both	upstream_gene_variant	osp	18	18.1535	3.60431e-05
553	2L	14690337	stage 10	both	upstream_gene_variant	osp	18	18.1535	3.60431e-05
554	2L	14690388	stage 10	both	upstream_gene_variant	osp	18	18.1535	3.60431e-05
555	2L	14690462	stage 10	both	upstream_gene_variant	osp	18	18.1535	3.60431e-05
556	2L	14694644	stage 10	B	intergenic_region	osp-CG15282	2	19.8837	2.34652e-05
557	2L	14707785	stage 10	B	upstream_gene_variant	CG15282	23	12.8104	8.58594e-05
558	2L	14721968	stage 10	B	downstream_gene_variant	CG42685	23	12.8104	8.58594e-05
559	2L	14728700	stage 10	B	intron_variant	CG42685	23	12.8104	8.58594e-05
560	2L	14846752	stage 10	B	upstream_gene_variant	CR43805	43	15.9975	5.19844e-05
561	2L	14877410	stage 10	B	upstream_gene_variant	CG15278	3	-16.975	8.26368e-05
562	2L	14907116	stage 10	B	downstream_gene_variant	CG42313	6	12.4297	9.66957e-05
563	2L	14928634	stage 10	B	synonymous_variant	CG3491	1	-18.6814	0.000209201
564	2L	14934776	stage 10	B	downstream_gene_variant	CG3491	6	12.4297	9.66957e-05
565	2L	14945366	stage 8	A	intron_variant	CG42313	2	12.4989	0.000112272
566	2L	14945394	stage 8	A	intron_variant	CG42313	2	12.4989	0.000112272
567	2L	14949990	stage 10	both	intron_variant	CG42313	15	20.1572	2.9918e-05
568	2L	14949990	stage 10	B	intron_variant	CG42313	97	16.7853	5.29442e-05
569	2L	14964377	stage 8	B	intron_variant	CG42313	1	20.3207	6.33364e-05
570	2L	14965645	stage 10	B	intron_variant	CG42313	6	12.4297	9.66957e-05
571	2L	14968101	stage 10	B	intron_variant	CG42313	6	12.4297	9.66957e-05
572	2L	14969163	stage 10	B	intron_variant	CG42313	6	12.4297	9.66957e-05
573	2L	14969207	stage 10	B	intron_variant	CG42313	1	12.4294	0.000142832
574	2L	14969263	stage 10	B	intron_variant	CG42313	1	12.4294	0.000142832
575	2L	14969271	stage 10	B	intron_variant	CG42313	1	12.4294	0.000142832
576	2L	14972886	stage 10	B	upstream_gene_variant	CG42313	1	13.2382	6.48348e-05
577	2L	14973265	stage 10	B	upstream_gene_variant	CG42313	6	12.4297	9.66957e-05
578	2L	14975898	stage 10	B	3_prime_UTR_variant	mol	6	12.4297	9.66957e-05
579	2L	14978090	stage 10	B	intron_variant	mol	6	12.4297	9.66957e-05
580	2L	14979094	stage 10	B	intron_variant	mol	6	12.4297	9.66957e-05
581	2L	14992933	stage 10	both	intron_variant	mol	14	23.5466	3.1405e-05
582	2L	14994326	stage 10	B	intron_variant	mol	6	12.4297	9.66957e-05
583	2L	14996365	stage 10	B	intron_variant	mol	6	12.4297	9.66957e-05
584	2L	14997168	stage 10	B	5_prime_UTR_variant	mol	6	12.4297	9.66957e-05
585	2L	15000296	stage 10	both	upstream_gene_variant	mol	9	-20.5016	4.39069e-05
586	2L	15000324	stage 10	both	upstream_gene_variant	mol	1	-22.036	3.84376e-05
587	2L	15000346	stage 10	both	upstream_gene_variant	mol	1	-31.5815	4.36166e-05
588	2L	15000346	stage 10	B	upstream_gene_variant	mol	7	-20.1975	6.44914e-05
589	2L	15002638	stage 8	both	upstream_gene_variant	dyn-p25	2	27.0965	2.77645e-05
590	2L	15002638	stage 10	both	upstream_gene_variant	dyn-p25	13	27.9093	4.70834e-05
591	2L	15002639	stage 8	both	upstream_gene_variant	dyn-p25	2	27.0965	2.77645e-05
592	2L	15002639	stage 10	both	upstream_gene_variant	dyn-p25	13	27.9093	4.70834e-05
593	2L	15007166	stage 10	both	upstream_gene_variant	NC2beta	6	-24.7952	5.15643e-05
594	2L	15024797	stage 10	A	upstream_gene_variant	CG33310	1	15.6774	0.000101945
595	2L	15093790	stage 10	B	intron_variant	CG15270	6	12.4297	9.66957e-05
596	2L	15111779	stage 10	both	upstream_gene_variant	stc	2	18.8888	2.46643e-05
597	2L	15111779	stage 10	B	upstream_gene_variant	stc	7	14.2382	6.11014e-05
598	2L	15114596	stage 10	B	synonymous_variant	stc	2	11.6128	0.000127045
599	2L	15128718	stage 10	both	upstream_gene_variant	CR43854	1	15.9901	0.000107746
600	2L	15134408	stage 10	B	upstream_gene_variant	tRNA:L:35C	14	15.2361	6.41304e-05
601	2L	15134455	stage 10	both	upstream_gene_variant	tRNA:L:35C	6	17.1091	4.43664e-05
602	2L	15134455	stage 10	B	upstream_gene_variant	tRNA:L:35C	14	15.2361	6.41304e-05
603	2L	15134471	stage 10	both	upstream_gene_variant	tRNA:L:35C	6	17.1091	4.43664e-05
604	2L	15134471	stage 10	B	upstream_gene_variant	tRNA:L:35C	14	15.2361	6.41304e-05
605	2L	15134497	stage 10	both	upstream_gene_variant	tRNA:L:35C	6	17.1091	4.43664e-05
606	2L	15134497	stage 10	B	upstream_gene_variant	tRNA:L:35C	14	15.2361	6.41304e-05
607	2L	15134526	stage 10	both	upstream_gene_variant	tRNA:L:35C	6	17.1091	4.43664e-05
608	2L	15134526	stage 10	B	upstream_gene_variant	tRNA:L:35C	14	15.2361	6.41304e-05
609	2L	15134530	stage 10	both	upstream_gene_variant	tRNA:L:35C	6	17.1091	4.43664e-05
610	2L	15134530	stage 10	B	upstream_gene_variant	tRNA:L:35C	14	15.2361	6.41304e-05
611	2L	15134535	stage 10	both	upstream_gene_variant	tRNA:L:35C	6	17.1091	4.43664e-05
612	2L	15134535	stage 10	B	upstream_gene_variant	tRNA:L:35C	14	15.2361	6.41304e-05
613	2L	15134543	stage 10	both	upstream_gene_variant	tRNA:L:35C	6	17.1091	4.43664e-05
614	2L	15134543	stage 10	B	upstream_gene_variant	tRNA:L:35C	14	15.2361	6.41304e-05
615	2L	15136296	stage 10	B	upstream_gene_variant	tRNA:L:35C	26	21.6786	4.15379e-05
616	2L	15162360	stage 10	B	3_prime_UTR_variant	CG4168	3	17.0339	8.4054e-05
617	2L	15162399	stage 10	B	3_prime_UTR_variant	CG4168	3	17.0339	8.4054e-05
618	2L	15173531	stage 10	B	intron_variant	CG4168	2	12.1149	0.000146784
619	2L	15178168	stage 10	B	synonymous_variant	CG4168	1	11.716	0.000177649
620	2L	15180606	stage 10	B	intron_variant	CG4168	2	12.391	0.000122042
621	2L	15188661	stage 10	B	intron_variant	CG4168	1	11.716	0.000177649
622	2L	15190076	stage 10	B	intron_variant	CG4168	5	18.0408	4.3784e-05
623	2L	15195967	stage 10	B	intron_variant	CG4168	1	11.716	0.000177649
624	2L	15196153	stage 10	B	intron_variant	CG4168	1	11.716	0.000177649
625	2L	15198441	stage 10	B	upstream_gene_variant	CR43357	1	11.716	0.000177649
626	2L	15209961	stage 10	B	intergenic_region	CR43357-CG43230	1	11.716	0.000177649
627	2L	15216112	stage 10	B	3_prime_UTR_variant	CG43230	1	12.9138	9.08408e-05
628	2L	15292147	stage 8	A	synonymous_variant	CG15260	1	17.6737	6.88247e-05
629	2L	15300564	stage 8	B	upstream_gene_variant	CR43764	1	-20.4473	2.70116e-05
630	2L	15333719	stage 8	B	upstream_gene_variant	esg	21	23.0861	5.98576e-05
631	2L	15347574	stage 8	A	intergenic_region	esg-CG15258	1	16.3401	0.000126087
632	2L	15347640	stage 8	A	intergenic_region	esg-CG15258	4	16.8696	4.79926e-05
633	2L	15369702	stage 8	B	intergenic_region	CG15258-wor	3	20.1227	7.06476e-05
634	2L	15376024	stage 8	A	intergenic_region	CG15258-wor	4	21.4089	7.29001e-05
635	2L	15420942	stage 10	both	downstream_gene_variant	wor	1	-22.0906	9.99606e-05
636	2L	15435951	stage 10	both	downstream_gene_variant	CG4161	1	20.0193	2.49621e-05
637	2L	15529900	stage 8	A	intergenic_region	CR43761-CG42448	1	16.9343	0.000128669
638	2L	15538338	stage 8	A	intergenic_region	CR43761-CG42448	1	18.6557	7.43119e-05
639	2L	15570219	stage 8	A	intron_variant	kek3	1	16.3888	0.000121776
640	2L	15626819	stage 10	B	upstream_gene_variant	Or35a	3	13.4178	0.000115962
641	2L	15631335	stage 10	B	synonymous_variant	CG18480	1	-19.4152	9.36102e-05
642	2L	15635184	stage 10	B	downstream_gene_variant	CG18480	2	12.4423	0.000115774
643	2L	15641944	stage 10	both	downstream_gene_variant	CG4587	27	-27.6159	5.58609e-05
644	2L	15641986	stage 10	both	downstream_gene_variant	CG4587	1	-27.0774	7.83183e-05
645	2L	15641994	stage 10	both	downstream_gene_variant	CG4587	1	-27.0774	7.83183e-05
646	2L	15778682	stage 8	both	upstream_gene_variant	CG43760	10	24.0381	2.92289e-05
647	2L	15778682	stage 8	A	upstream_gene_variant	CG43760	23	16.5033	6.98461e-05
648	2L	15788622	stage 10	B	synonymous_variant	CG18109	1	19.4639	9.21598e-05
649	2L	15817321	stage 8	A	intergenic_region	CG42876-CG18518	2	11.2329	9.68742e-05
650	2L	15822465	stage 8	A	intergenic_region	CG42876-CG18518	3	15.6793	0.000127046
651	2L	15822571	stage 8	A	intergenic_region	CG42876-CG18518	8	14.1055	9.70008e-05
652	2L	15832611	stage 10	B	downstream_gene_variant	CG18518	2	-13.6289	6.55842e-05
653	2L	15832631	stage 10	B	downstream_gene_variant	CG18518	2	-13.6289	6.55842e-05
654	2L	15833300	stage 10	B	downstream_gene_variant	CG18518	27	-26.0761	8.45772e-05
655	2L	15849653	stage 8	A	upstream_gene_variant	CG13243	1	12.5021	4.33474e-05
656	2L	15864940	stage 10	A	downstream_gene_variant	CG42791	9	20.3636	6.99383e-05
657	2L	15881049	stage 10	B	upstream_gene_variant	CG7653	1	23.5233	0.000103946
658	2L	15881050	stage 10	B	upstream_gene_variant	CG7653	1	23.5233	0.000103946
659	2L	15883645	stage 10	both	upstream_gene_variant	CG7653	64	-37.0885	4.01333e-05
660	2L	15903822	stage 8	A	upstream_gene_variant	CG31823	1	10.9216	6.14219e-05
661	2L	15979453	stage 10	both	upstream_gene_variant	CG10839	1	16.7323	7.30009e-05
662	2L	15998888	stage 10	both	upstream_gene_variant	beat-Ic	1	16.7323	7.30009e-05
663	2L	16019722	stage 10	both	intron_variant	beat-Ic	7	-18.48	3.67898e-05
664	2L	16034093	stage 10	both	intron_variant	beat-Ic	1	17.0038	6.21736e-05
665	2L	16054510	stage 10	both	intron_variant	beat-Ia	2	18.4596	4.79832e-05
666	2L	16092365	stage 8	A	upstream_gene_variant	CG4891	2	11.4668	5.52087e-05
667	2L	16103394	stage 10	B	intergenic_region	CG4891-CG4892	3	15.6982	0.000151521
668	2L	16133283	stage 10	B	upstream_gene_variant	CG4892	1	-23.1182	0.000110063
669	2L	16223811	stage 10	both	intergenic_region	CR43840-CG42817	1	17.2838	5.1739e-05
670	2L	16223811	stage 10	B	intergenic_region	CR43840-CG42817	1	17.2836	2.97854e-05
671	2L	16382929	stage 10	B	intergenic_region	jhamt-CG5888	9	14.7422	6.62032e-05
672	2L	16382930	stage 10	B	intergenic_region	jhamt-CG5888	9	14.7422	6.62032e-05
673	2L	16389562	stage 10	B	intergenic_region	jhamt-CG5888	3	17.288	5.55187e-05
674	2L	16390827	stage 10	both	intergenic_region	jhamt-CG5888	2	23.109	5.53925e-05
675	2L	16390827	stage 10	B	intergenic_region	jhamt-CG5888	2	18.0183	7.68536e-05
676	2L	16398100	stage 10	B	downstream_gene_variant	CG5888	5	14.8519	4.68071e-05
677	2L	16433682	stage 10	B	intron_variant	CG5888	1	13.5537	4.54052e-05
678	2L	16435649	stage 10	B	intron_variant	CG5888	1	13.5537	4.54052e-05
679	2L	16435688	stage 10	both	intron_variant	CG5888	3	24.9267	9.65131e-05
680	2L	16435688	stage 8	B	intron_variant	CG5888	98	18.6796	2.78902e-05
681	2L	16435688	stage 10	B	intron_variant	CG5888	94	18.174	4.76299e-05
682	2L	16441204	stage 10	both	upstream_gene_variant	Idgf1	9	17.1861	6.04786e-05
683	2L	16442070	stage 10	B	upstream_gene_variant	Idgf1	1	13.5557	4.53124e-05
684	2L	16442071	stage 10	B	upstream_gene_variant	Idgf1	1	13.5557	4.53124e-05
685	2L	16443116	stage 10	B	upstream_gene_variant	Idgf1	3	14.8861	7.02977e-05
686	2L	16444284	stage 10	both	upstream_gene_variant	Idgf1	2	19.8123	4.63603e-05
687	2L	16444284	stage 10	B	upstream_gene_variant	Idgf1	1	13.5557	4.53124e-05
688	2L	16444586	stage 10	B	upstream_gene_variant	Idgf1	1	13.5557	4.53124e-05
689	2L	16445871	stage 10	B	synonymous_variant	Idgf1	1	13.5557	4.53124e-05
690	2L	16446003	stage 10	B	upstream_gene_variant	Idgf2	1	13.5557	4.53124e-05
691	2L	16446057	stage 10	both	splice_region_variant&intron_variant	Idgf1	2	19.8123	4.63603e-05
692	2L	16446057	stage 10	B	splice_region_variant&intron_variant	Idgf1	1	13.5557	4.53124e-05
693	2L	16446215	stage 10	B	synonymous_variant	Idgf1	1	13.5557	4.53124e-05
694	2L	16447115	stage 8	both	upstream_gene_variant	Idgf2	1	18.5367	3.0722e-05
695	2L	16447115	stage 10	both	upstream_gene_variant	Idgf2	1	18.2318	0.000107033
696	2L	16448081	stage 10	B	upstream_gene_variant	Idgf3	1	13.5557	4.53124e-05
697	2L	16449068	stage 10	B	5_prime_UTR_variant	Idgf2	1	13.5557	4.53124e-05
698	2L	16449262	stage 10	B	synonymous_variant	Idgf2	1	13.5557	4.53124e-05
699	2L	16449271	stage 10	both	synonymous_variant	Idgf2	2	20.4912	5.46688e-05
700	2L	16449271	stage 10	B	synonymous_variant	Idgf2	1	13.5557	4.53124e-05
701	2L	16449933	stage 10	B	synonymous_variant	Idgf2	1	-19.8246	9.57417e-05
702	2L	16450002	stage 10	B	synonymous_variant	Idgf2	16	19.2009	7.1239e-05
703	2L	16450263	stage 10	B	synonymous_variant	Idgf2	1	13.5557	4.53124e-05
704	2L	16452175	stage 10	both	upstream_gene_variant	CG5888	3	20.4002	4.02582e-05
705	2L	16452175	stage 10	B	upstream_gene_variant	CG5888	1	13.5557	4.53124e-05
706	2L	16454510	stage 10	B	downstream_gene_variant	Idgf2	1	14.5253	8.24523e-05
707	2L	16454511	stage 10	B	downstream_gene_variant	Idgf2	1	14.5253	8.24523e-05
708	2L	16455553	stage 8	both	downstream_gene_variant	Idgf3	1	22.3205	2.22215e-05
709	2L	16455553	stage 10	both	downstream_gene_variant	Idgf3	17	22.6953	5.70695e-05
710	2L	16455553	stage 8	B	downstream_gene_variant	Idgf3	8	16.945	6.44388e-05
711	2L	16455553	stage 10	B	downstream_gene_variant	Idgf3	18	17.468	4.874e-05
712	2L	16455825	stage 10	both	downstream_gene_variant	Idgf3	12	18.5113	4.48992e-05
713	2L	16455825	stage 10	B	downstream_gene_variant	Idgf3	1	13.5557	4.53124e-05
714	2L	16456975	stage 10	both	downstream_gene_variant	Idgf3	2	17.3063	3.54531e-05
715	2L	16457117	stage 10	both	downstream_gene_variant	Idgf3	1	17.5365	2.21814e-05
716	2L	16459248	stage 10	both	intergenic_region	Idgf3-dac	1	17.5365	2.21814e-05
717	2L	16464431	stage 8	A	downstream_gene_variant	dac	1	17.369	0.00010998
718	2L	16472287	stage 10	both	missense_variant	dac	12	18.5113	4.48992e-05
719	2L	16472287	stage 10	B	missense_variant	dac	1	13.5557	4.53124e-05
720	2L	16472597	stage 10	both	synonymous_variant	dac	6	24.4525	3.13382e-05
721	2L	16472825	stage 10	B	synonymous_variant	dac	1	13.5557	4.53124e-05
722	2L	16474453	stage 10	B	intron_variant	dac	1	13.5557	4.53124e-05
723	2L	16493928	stage 10	both	upstream_gene_variant	Tpr2	3	19.568	3.86733e-05
724	2L	16503673	stage 8	A	intron_variant	Tpr2	1	19.7327	0.000144589
725	2L	16503673	stage 10	A	intron_variant	Tpr2	11	23.3522	6.27204e-05
726	2L	16530602	stage 8	both	upstream_gene_variant	mir-4943	1	15.735	2.08614e-05
727	2L	16530602	stage 8	A	upstream_gene_variant	mir-4943	1	14.7754	1.26149e-05
728	2L	16530673	stage 10	B	upstream_gene_variant	mir-4943	8	15.6639	5.20466e-05
729	2L	16530694	stage 10	B	upstream_gene_variant	mir-4943	8	15.6639	5.20466e-05
730	2L	16532290	stage 10	A	upstream_gene_variant	mir-4943	1	15.9	8.83702e-05
731	2L	16532428	stage 10	A	upstream_gene_variant	mir-4943	1	16.0326	0.000115704
732	2L	16546266	stage 10	both	downstream_gene_variant	CG31816	1	16.1386	6.99246e-05
733	2L	16546266	stage 10	B	downstream_gene_variant	CG31816	8	15.6639	5.20466e-05
734	2L	16548875	stage 10	both	downstream_gene_variant	CG5968	7	16.702	7.60766e-05
735	2L	16551978	stage 8	A	upstream_gene_variant	CG5968	1	12.2232	5.30868e-05
736	2L	16605015	stage 8	B	upstream_gene_variant	CG31815	11	-22.2521	4.44589e-05
737	2L	16642846	stage 8	both	intron_variant	CG42389	41	19.8338	1.11885e-05
738	2L	16642846	stage 10	both	intron_variant	CG42389	16	19.762	5.03142e-05
739	2L	16642847	stage 8	both	intron_variant	CG42389	41	19.8338	1.11885e-05
740	2L	16642847	stage 10	both	intron_variant	CG42389	16	19.762	5.03142e-05
741	2L	16642849	stage 8	both	intron_variant	CG42389	41	19.8338	1.11885e-05
742	2L	16642849	stage 10	both	intron_variant	CG42389	16	19.762	5.03142e-05
743	2L	16645985	stage 8	A	intron_variant	CG42389	2	11.4858	9.13033e-05
744	2L	16646017	stage 8	A	intron_variant	CG42389	2	11.7885	7.43961e-05
745	2L	16695379	stage 8	both	upstream_gene_variant	mir-9c	1	22.6845	1.01306e-05
746	2L	16695379	stage 10	B	upstream_gene_variant	mir-9c	4	16.9756	3.31451e-05
747	2L	16705312	stage 10	both	3_prime_UTR_variant	CG31808	1	24.6591	7.04941e-05
748	2L	16705312	stage 8	B	3_prime_UTR_variant	CG31808	1	17.0105	6.76423e-05
749	2L	16714407	stage 8	A	upstream_gene_variant	Cyt-c-d	1	-13.0658	0.000101918
750	2L	16715626	stage 8	A	upstream_gene_variant	Cyt-c-d	1	-16.4054	0.000103182
751	2L	16726136	stage 8	both	upstream_gene_variant	mir-1006	34	22.2102	1.27701e-05
752	2L	16726136	stage 10	both	upstream_gene_variant	mir-1006	33	21.8624	4.45432e-05
753	2L	16726136	stage 8	B	upstream_gene_variant	mir-1006	29	19.932	4.05177e-05
754	2L	16726136	stage 10	B	upstream_gene_variant	mir-1006	47	19.7591	5.38685e-05
755	2L	16751277	stage 10	both	3_prime_UTR_variant	CG17912	1	-22.3685	6.22647e-05
756	2L	16774039	stage 10	both	intron_variant	Mhc	27	20.0183	2.73708e-05
757	2L	16774039	stage 10	B	intron_variant	Mhc	63	18.2889	4.43228e-05
758	2L	16774365	stage 10	B	intron_variant	Mhc	23	16.8274	4.18203e-05
759	2L	16774419	stage 10	B	intron_variant	Mhc	23	16.8274	4.18203e-05
760	2L	16779326	stage 8	A	intron_variant	Mhc	1	16.0659	0.000127975
761	2L	16779328	stage 8	A	intron_variant	Mhc	1	16.0659	0.000127975
762	2L	16779330	stage 8	A	intron_variant	Mhc	1	16.0659	0.000127975
763	2L	16779474	stage 10	both	intron_variant	Mhc	3	17.2131	4.40408e-05
764	2L	16779474	stage 10	B	intron_variant	Mhc	13	15.9665	5.26637e-05
765	2L	16787689	stage 8	A	upstream_gene_variant	CG17928	1	15.169	5.87959e-05
766	2L	16787708	stage 8	A	upstream_gene_variant	CG17928	1	15.169	5.87959e-05
767	2L	16790771	stage 10	both	upstream_gene_variant	Cyt-b5-r	2	22.9832	7.51325e-05
768	2L	16791834	stage 10	both	synonymous_variant	CG17928	1	18.4839	2.74685e-05
769	2L	16793206	stage 8	B	synonymous_variant	CG17928	1	-18.8465	5.70658e-05
770	2L	16795863	stage 8	A	3_prime_UTR_variant	Ugt36Ba	2	-18.128	8.9904e-05
771	2L	16796121	stage 8	A	upstream_gene_variant	Ugt36Bb	1	-16.6516	6.46354e-05
772	2L	16798870	stage 10	both	upstream_gene_variant	Ugt36Bc	10	22.2266	5.01784e-05
773	2L	16799918	stage 8	A	synonymous_variant	Ugt36Bc	4	11.6755	0.000132958
774	2L	16800272	stage 10	both	synonymous_variant	Ugt36Bc	10	22.2266	5.01784e-05
775	2L	16800969	stage 8	A	synonymous_variant	Ugt36Bc	3	14.3446	7.2333e-05
776	2L	16801713	stage 10	both	upstream_gene_variant	CG13272	5	23.0685	4.79664e-05
777	2L	16802056	stage 8	A	3_prime_UTR_variant	CG13280	1	10.8434	9.82728e-05
778	2L	16802894	stage 8	A	upstream_gene_variant	CG13272	1	12.5666	3.87751e-05
779	2L	16803055	stage 8	A	synonymous_variant	CG13280	4	11.6755	0.000132958
780	2L	16803634	stage 8	A	missense_variant	CG13280	5	14.386	9.63193e-05
781	2L	16805604	stage 10	both	upstream_gene_variant	CG13272	8	21.175	3.16492e-05
782	2L	16808619	stage 10	both	upstream_gene_variant	CG13280	15	22.7454	4.59709e-05
783	2L	16819013	stage 10	both	downstream_gene_variant	CG13272	10	22.1241	3.95479e-05
784	2L	16834799	stage 10	both	upstream_gene_variant	CG13282	10	22.1241	3.95479e-05
785	2L	16836476	stage 10	both	missense_variant	CG13283	1	22.5952	5.18556e-05
786	2L	16836571	stage 10	A	missense_variant	CG13283	1	19.1064	9.43258e-05
787	2L	16836856	stage 10	both	synonymous_variant	CG13283	1	23.9917	4.00228e-05
788	2L	16837039	stage 10	both	synonymous_variant	CG13283	9	24.7573	3.41116e-05
789	2L	16837039	stage 10	A	synonymous_variant	CG13283	1	16.7228	0.000143782
790	2L	16842368	stage 8	both	3_prime_UTR_variant	CG13284	4	21.3182	3.02549e-05
791	2L	16842368	stage 10	both	3_prime_UTR_variant	CG13284	13	21.1854	8.42165e-05
792	2L	16842889	stage 8	B	3_prime_UTR_variant	CG13284	3	20.1385	2.4106e-05
793	2L	16857418	stage 10	B	upstream_gene_variant	CR43858	1	14.4019	2.53131e-05
794	2L	16866390	stage 10	B	upstream_gene_variant	CG6012	1	-25.7534	0.000145465
795	2L	16874839	stage 8	B	upstream_gene_variant	CG31743	1	16.2558	0.000121545
796	2L	17037950	stage 10	B	downstream_gene_variant	CR43802	23	19.8375	7.7281e-05
797	2L	17105721	stage 8	B	intergenic_region	CG12620-CG31784	1	-16.3537	0.000157506
798	2L	17112448	stage 10	B	intergenic_region	CG12620-CG31784	1	17.6052	4.26958e-05
799	2L	17133002	stage 8	A	upstream_gene_variant	beat-IIIa	1	17.713	5.68108e-05
800	2L	17152352	stage 10	B	intron_variant	beat-IIIa	4	16.8627	5.59775e-05
801	2L	17158194	stage 10	both	intron_variant	beat-IIIa	2	18.2388	7.5193e-05
802	2L	17158194	stage 10	B	intron_variant	beat-IIIa	8	16.792	7.21955e-05
803	2L	17163841	stage 10	B	intron_variant	beat-IIIa	11	15.5736	5.62366e-05
804	2L	17165016	stage 10	both	intron_variant	beat-IIIa	2	18.2388	7.5193e-05
805	2L	17165016	stage 10	B	intron_variant	beat-IIIa	8	16.792	7.21955e-05
806	2L	17167351	stage 10	B	upstream_gene_variant	CG34106	3	16.9317	5.14187e-05
807	2L	17214804	stage 10	B	intron_variant	beat-IIIc	1	15.9775	0.000195835
808	2L	17214829	stage 10	B	intron_variant	beat-IIIc	1	15.9775	0.000195835
809	2L	17324557	stage 10	both	intergenic_region	CG34170-CR43239	1	-23.2197	8.71535e-05
810	2L	17324557	stage 10	B	intergenic_region	CG34170-CR43239	9	-20.8833	4.70139e-05
811	2L	17333384	stage 10	B	intergenic_region	CG34170-CR43239	11	15.5736	5.62366e-05
812	2L	17333623	stage 10	both	intergenic_region	CG34170-CR43239	7	-22.0657	4.44689e-05
813	2L	17333623	stage 10	B	intergenic_region	CG34170-CR43239	3	-19.5441	4.66812e-05
814	2L	17349022	stage 10	both	downstream_gene_variant	CR43239	5	-35.0975	4.29774e-05
815	2L	17350274	stage 10	both	downstream_gene_variant	CR43239	1	-20.2726	8.63354e-05
816	2L	17350274	stage 10	B	downstream_gene_variant	CR43239	4	-16.9646	5.21194e-05
817	2L	17383113	stage 8	B	upstream_gene_variant	CLIP-190	1	-17.6055	9.66032e-05
818	2L	17394027	stage 8	A	intron_variant	CLIP-190	1	19.4372	3.19801e-05
819	2L	17426761	stage 10	both	intron_variant	Dif	1	-35.0534	6.88992e-05
820	2L	17426776	stage 10	both	intron_variant	Dif	12	-34.673	6.09947e-05
821	2L	17426793	stage 10	both	intron_variant	Dif	12	-34.673	6.09947e-05
822	2L	17426895	stage 10	both	intron_variant	Dif	1	33.8203	3.97356e-05
823	2L	17448080	stage 10	B	upstream_gene_variant	CG5050	1	16.8011	2.46658e-05
824	2L	17448381	stage 10	both	5_prime_UTR_variant	dl	1	22.7045	5.74327e-05
825	2L	17448781	stage 10	B	upstream_gene_variant	CG5050	1	16.8011	2.46658e-05
826	2L	17449724	stage 10	B	upstream_gene_variant	CG5050	1	16.8011	2.46658e-05
827	2L	17450014	stage 10	B	5_prime_UTR_variant	dl	1	16.8011	2.46658e-05
828	2L	17450537	stage 10	B	upstream_gene_variant	dl	1	16.8011	2.46658e-05
829	2L	17463099	stage 10	both	synonymous_variant	BicD	1	25.815	3.02488e-05
830	2L	17463099	stage 10	B	synonymous_variant	BicD	2	18.5615	5.56139e-05
831	2L	17464120	stage 10	A	synonymous_variant	BicD	1	16.8397	0.000101426
832	2L	17489422	stage 10	both	downstream_gene_variant	CG5131	1	20.2745	6.15125e-05
833	2L	17506780	stage 10	both	intron_variant	Dhc36C	11	23.3619	4.58105e-05
834	2L	17512520	stage 10	both	synonymous_variant	Dhc36C	1	22.7613	0.000105502
835	2L	17547068	stage 8	B	downstream_gene_variant	CR43304	1	21.086	3.0139e-05
836	2L	17552287	stage 10	B	downstream_gene_variant	CG7094	30	23.8845	7.00247e-05
837	2L	17574478	stage 8	both	upstream_gene_variant	mir-287	1	-24.6095	1.52705e-05
838	2L	17574618	stage 8	both	upstream_gene_variant	mir-287	1	-24.3189	3.22376e-05
839	2L	17598310	stage 8	both	intron_variant	Sytalpha	1	16.1463	3.28349e-05
840	2L	17624779	stage 10	B	upstream_gene_variant	CG43054	8	15.6915	5.57269e-05
841	2L	17636167	stage 8	A	intergenic_region	CG43054-CadN	1	14.5374	8.97784e-05
842	2L	17636168	stage 8	A	intergenic_region	CG43054-CadN	1	14.5374	8.97784e-05
843	2L	17705288	stage 10	B	3_prime_UTR_variant	CG43231	11	20.5396	6.54489e-05
844	2L	17723453	stage 8	B	intron_variant	CadN	1	21.6696	3.64471e-05
845	2L	17723453	stage 10	B	intron_variant	CadN	1	21.9685	4.22776e-05
846	2L	17737556	stage 10	B	intron_variant	CadN	1	16.9916	2.96327e-05
847	2L	17740181	stage 10	B	intron_variant	CadN	1	16.9916	2.96327e-05
848	2L	17740236	stage 10	B	intron_variant	CadN	1	16.9916	2.96327e-05
849	2L	17742161	stage 10	B	intron_variant	CadN	4	16.1461	4.17703e-05
850	2L	17742948	stage 10	both	intron_variant	CadN	1	20.2308	4.76332e-05
851	2L	17742948	stage 10	B	intron_variant	CadN	1	16.9916	2.96327e-05
852	2L	17746626	stage 8	both	intron_variant	CadN	3	31.5393	2.03807e-05
853	2L	17750838	stage 10	B	intron_variant	CadN	30	21.0749	8.86952e-05
854	2L	17750842	stage 10	B	intron_variant	CadN	6	19.0291	8.39867e-05
855	2L	17755198	stage 10	B	upstream_gene_variant	CadN	1	16.9603	3.71598e-05
856	2L	17757005	stage 10	B	upstream_gene_variant	CadN	63	21.8628	5.91488e-05
857	2L	17759757	stage 10	B	intron_variant	CadN	1	16.9916	2.96327e-05
858	2L	17762397	stage 10	B	intron_variant	CadN	1	16.9603	3.71598e-05
859	2L	17781333	stage 10	both	upstream_gene_variant	CadN	1	18.9671	9.94267e-05
860	2L	17781333	stage 10	B	upstream_gene_variant	CadN	1	13.4271	7.1274e-05
861	2L	17787391	stage 10	both	3_prime_UTR_variant	CadN2	13	-28.4312	5.35103e-05
862	2L	17787391	stage 8	B	3_prime_UTR_variant	CadN2	4	-19.6751	4.51523e-05
863	2L	17787391	stage 10	B	3_prime_UTR_variant	CadN2	10	-20.0096	5.51618e-05
864	2L	17788541	stage 10	B	missense_variant	CadN2	1	13.4271	7.1274e-05
865	2L	17798166	stage 8	A	synonymous_variant	CadN2	1	15.3201	4.59834e-05
866	2L	17800165	stage 8	B	intron_variant	CadN2	14	16.3074	6.80249e-05
867	2L	17819193	stage 8	B	intron_variant	CadN2	14	16.3074	6.80249e-05
868	2L	17826542	stage 10	B	intron_variant	CadN2	7	22.2883	6.0813e-05
869	2L	17827381	stage 8	B	intron_variant	CadN2	1	21.5628	4.18686e-05
870	2L	17827381	stage 10	B	intron_variant	CadN2	2	22.2636	2.40039e-05
871	2L	17833315	stage 10	B	intron_variant	CadN2	12	16.957	6.45934e-05
872	2L	17836441	stage 10	B	intron_variant	CadN2	5	15.2619	0.000110415
873	2L	17836954	stage 10	B	intron_variant	CadN2	27	22.1761	6.8606e-05
874	2L	17837418	stage 8	B	intron_variant	CadN2	14	16.3074	6.80249e-05
875	2L	17839062	stage 10	B	intron_variant	CadN2	7	-24.9961	7.56701e-05
876	2L	17839066	stage 10	B	intron_variant	CadN2	7	-24.9961	7.56701e-05
877	2L	17839085	stage 10	B	intron_variant	CadN2	7	-24.9961	7.56701e-05
878	2L	17844043	stage 10	B	upstream_gene_variant	CadN2	1	17.4881	0.000106454
879	2L	17890071	stage 10	B	upstream_gene_variant	CR43420	4	-23.889	0.000124328
880	2L	17938027	stage 8	both	intergenic_region	CR43274-btv	1	20.3304	3.28289e-05
881	2L	17938027	stage 10	both	intergenic_region	CR43274-btv	3	20.1211	6.31676e-05
882	2L	17938027	stage 8	B	intergenic_region	CR43274-btv	12	17.5034	5.20547e-05
883	2L	17938027	stage 10	B	intergenic_region	CR43274-btv	4	16.9977	8.75187e-05
884	2L	17941151	stage 8	B	intergenic_region	CR43274-btv	3	17.5015	6.2374e-05
885	2L	17944355	stage 8	both	intergenic_region	CR43274-btv	1	21.1537	2.37854e-05
886	2L	17944355	stage 8	B	intergenic_region	CR43274-btv	3	17.5015	6.2374e-05
887	2L	17944409	stage 8	both	intergenic_region	CR43274-btv	14	18.8934	2.60385e-05
888	2L	17944409	stage 8	B	intergenic_region	CR43274-btv	14	16.3074	6.80249e-05
889	2L	17948994	stage 8	A	intergenic_region	CR43274-btv	1	-14.8677	0.000105401
890	2L	17953561	stage 10	A	intergenic_region	CR43274-btv	1	-28.4749	1.77103e-05
891	2L	17985758	stage 8	both	upstream_gene_variant	btv	7	19.0431	2.99151e-05
892	2L	17985758	stage 10	both	upstream_gene_variant	btv	1	18.6409	8.80039e-05
893	2L	17985758	stage 8	B	upstream_gene_variant	btv	14	16.3074	6.80249e-05
894	2L	18006059	stage 8	both	upstream_gene_variant	CG5693	18	23.0079	1.35657e-05
895	2L	18006059	stage 10	both	upstream_gene_variant	CG5693	1	21.5746	9.77593e-05
896	2L	18006059	stage 8	B	upstream_gene_variant	CG5693	31	17.3847	6.11721e-05
897	2L	18006059	stage 10	B	upstream_gene_variant	CG5693	6	17.173	0.000102078
898	2L	18061403	stage 10	both	intron_variant	rdo	1	24.9056	7.68633e-05
899	2L	18076525	stage 8	B	upstream_gene_variant	Arr1	6	23.1074	4.89823e-05
900	2L	18115700	stage 8	B	upstream_gene_variant	CG5758	1	-18.1865	8.73866e-05
901	2L	18135435	stage 10	B	downstream_gene_variant	Socs36E	1	17.3691	4.14185e-05
902	2L	18135547	stage 10	B	downstream_gene_variant	Socs36E	1	17.2127	0.000139611
903	2L	18200546	stage 8	both	intron_variant	CG42750	13	24.1868	2.49356e-05
904	2L	18200546	stage 8	B	intron_variant	CG42750	82	19.0713	3.63052e-05
905	2L	18200546	stage 10	B	intron_variant	CG42750	3	18.8408	8.22812e-05
906	2L	18202355	stage 10	B	downstream_gene_variant	CR43413	5	-23.0237	0.000101164
907	2L	18207077	stage 8	B	downstream_gene_variant	CG31802	2	15.4676	9.53066e-05
908	2L	18212489	stage 10	B	upstream_gene_variant	CG31802	57	-20.6549	6.3327e-05
909	2L	18212638	stage 8	both	upstream_gene_variant	CG31802	2	-22.6696	2.18594e-05
910	2L	18212638	stage 8	B	upstream_gene_variant	CG31802	39	-19.0706	4.73144e-05
911	2L	18212638	stage 10	B	upstream_gene_variant	CG31802	40	-18.7653	5.84804e-05
912	2L	18212680	stage 10	B	upstream_gene_variant	CG31802	57	-20.6549	6.3327e-05
913	2L	18212717	stage 10	both	upstream_gene_variant	CG31802	1	-24.9652	8.13796e-05
914	2L	18212717	stage 10	B	upstream_gene_variant	CG31802	57	-20.6549	6.3327e-05
915	2L	18240943	stage 8	both	intron_variant	CG42750	1	17.1878	1.12455e-05
916	2L	18299876	stage 10	both	downstream_gene_variant	CG5790	1	22.5384	7.01761e-05
917	2L	18319627	stage 8	both	upstream_gene_variant	Fas3	21	17.7211	2.47679e-05
918	2L	18319627	stage 10	both	upstream_gene_variant	Fas3	20	16.9004	7.43233e-05
919	2L	18329639	stage 10	both	intron_variant	Fas3	4	18.0583	5.12496e-05
920	2L	18334017	stage 8	both	intron_variant	Fas3	16	28.3136	2.42296e-05
921	2L	18334017	stage 8	B	intron_variant	Fas3	27	22.6636	3.75404e-05
922	2L	18337589	stage 8	B	intron_variant	Fas3	1	13.6088	8.73313e-05
923	2L	18337914	stage 8	B	intron_variant	Fas3	1	13.6088	8.73313e-05
924	2L	18352095	stage 10	both	downstream_gene_variant	Acp36DE	4	19.8561	3.05388e-05
925	2L	18376517	stage 10	both	upstream_gene_variant	CG34171	6	27.6875	3.96073e-05
926	2L	18385210	stage 8	B	intron_variant	Fas3	2	16.0036	4.27522e-05
927	2L	18394276	stage 8	A	downstream_gene_variant	Fas3	1	-21.8701	3.33642e-05
928	2L	18394402	stage 8	A	downstream_gene_variant	Fas3	1	-20.534	7.83186e-05
929	2L	18394404	stage 8	A	downstream_gene_variant	Fas3	1	-20.534	7.83186e-05
930	2L	18394408	stage 8	A	downstream_gene_variant	Fas3	1	-20.534	7.83186e-05
931	2L	18394411	stage 8	A	downstream_gene_variant	Fas3	1	-20.534	7.83186e-05
932	2L	18394578	stage 8	A	downstream_gene_variant	Fas3	1	23.9423	1.77089e-05
933	2L	18395224	stage 8	A	downstream_gene_variant	Fas3	2	-21.7714	6.84802e-05
934	2L	18429974	stage 8	B	intergenic_region	Fas3-RpS26	6	-25.814	6.73825e-05
935	2L	18429997	stage 8	B	intergenic_region	Fas3-RpS26	3	-24.7141	9.70847e-05
936	2L	18439241	stage 8	both	downstream_gene_variant	RpS26	2	-35.2085	2.49498e-05
937	2L	18439311	stage 8	both	downstream_gene_variant	RpS26	3	-34.7958	3.09947e-05
938	2L	18439318	stage 8	both	downstream_gene_variant	RpS26	5	-35.547	2.15834e-05
939	2L	18481155	stage 10	B	upstream_gene_variant	CG10176	5	16.2833	6.90779e-05
940	2L	18498312	stage 8	both	intron_variant	kon	1	22.3576	2.93947e-05
941	2L	18498312	stage 8	B	intron_variant	kon	1	18.0716	5.25456e-05
942	2L	18498312	stage 10	B	intron_variant	kon	10	18.1486	5.38312e-05
943	2L	18500304	stage 8	both	intron_variant	kon	3	24.6056	2.33143e-05
944	2L	18500304	stage 10	both	intron_variant	kon	1	25.2814	3.02617e-05
945	2L	18500304	stage 8	B	intron_variant	kon	19	19.8881	6.10249e-05
946	2L	18500304	stage 10	B	intron_variant	kon	20	19.8058	4.62822e-05
947	2L	18579100	stage 8	A	intergenic_region	Pde11-CG15160	1	-15.5409	0.000149797
948	2L	18619171	stage 8	both	upstream_gene_variant	CG15161	5	39.8579	1.95349e-05
949	2L	18622634	stage 8	both	intron_variant	MESR3	33	19.9801	2.45694e-05
950	2L	18622634	stage 10	B	intron_variant	MESR3	7	15.4242	0.000125353
951	2L	18622894	stage 8	both	intron_variant	MESR3	1	22.6665	2.40014e-05
952	2L	18624397	stage 8	both	intron_variant	MESR3	1	18.7035	2.14844e-05
953	2L	18624532	stage 8	both	intron_variant	MESR3	4	18.9569	2.25805e-05
954	2L	18624761	stage 8	both	intron_variant	MESR3	23	24.4914	1.78377e-05
955	2L	18624761	stage 8	B	intron_variant	MESR3	55	19.0423	3.61264e-05
956	2L	18624761	stage 10	B	intron_variant	MESR3	12	19.2303	4.01674e-05
957	2L	18625311	stage 10	B	intron_variant	MESR3	2	19.7033	0.000119448
958	2L	18627010	stage 8	both	intron_variant	MESR3	33	19.9801	2.45694e-05
959	2L	18627010	stage 10	B	intron_variant	MESR3	7	15.4242	0.000125353
960	2L	18628348	stage 8	A	intron_variant	MESR3	1	19.8058	0.000100701
961	2L	18628354	stage 8	both	intron_variant	MESR3	10	21.6024	2.651e-05
962	2L	18628354	stage 10	B	intron_variant	MESR3	7	15.4242	0.000125353
963	2L	18628365	stage 8	both	intron_variant	MESR3	10	21.6024	2.651e-05
964	2L	18628365	stage 10	B	intron_variant	MESR3	7	15.4242	0.000125353
965	2L	18628387	stage 8	both	intron_variant	MESR3	10	21.6024	2.651e-05
966	2L	18628387	stage 10	B	intron_variant	MESR3	7	15.4242	0.000125353
967	2L	18628453	stage 8	both	intron_variant	MESR3	1	18.7035	2.14844e-05
968	2L	18628632	stage 10	B	intron_variant	MESR3	7	15.4242	0.000125353
969	2L	18630800	stage 8	both	intron_variant	MESR3	4	18.9961	2.58463e-05
970	2L	18630800	stage 10	B	intron_variant	MESR3	7	15.4242	0.000125353
971	2L	18641414	stage 8	both	intron_variant	MESR3	3	18.5039	2.47281e-05
972	2L	18641687	stage 8	both	intron_variant	MESR3	3	18.5039	2.47281e-05
973	2L	18642308	stage 8	A	intron_variant	MESR3	1	13.5211	4.56278e-05
974	2L	18645356	stage 8	both	intron_variant	MESR3	3	18.5039	2.47281e-05
975	2L	18645801	stage 8	both	intron_variant	MESR3	3	18.5039	2.47281e-05
976	2L	18650092	stage 8	A	downstream_gene_variant	Cyp310a1	1	-15.5103	9.50959e-05
977	2L	18652226	stage 8	both	splice_region_variant&intron_variant	Cyp310a1	2	28.6589	1.34065e-05
978	2L	18652226	stage 8	A	splice_region_variant&intron_variant	Cyp310a1	3	20.354	0.00011075
979	2L	18652244	stage 8	A	intron_variant	MESR3	6	22.2464	3.72542e-05
980	2L	18657895	stage 8	A	upstream_gene_variant	Cyp310a1	1	17.8402	0.000123965
981	2L	18703411	stage 8	A	upstream_gene_variant	CG10376	1	15.9514	3.89449e-05
982	2L	18713524	stage 8	both	missense_variant	Irk3	40	20.032	7.49665e-06
983	2L	18713524	stage 10	both	missense_variant	Irk3	1	18.5071	0.000112389
984	2L	18713524	stage 8	B	missense_variant	Irk3	2	13.9815	3.74737e-05
985	2L	18717426	stage 8	A	upstream_gene_variant	Irk3	1	11.9103	0.000135235
986	2L	18718681	stage 8	A	upstream_gene_variant	Irk3	1	11.9103	0.000135235
987	2L	18822661	stage 8	both	upstream_gene_variant	CG17323	1	27.2668	1.45383e-05
988	2L	18822901	stage 8	B	upstream_gene_variant	CG17323	1	15.0674	7.51542e-05
989	2L	18879203	stage 8	B	intron_variant	tup	1	11.6518	0.000162704
990	2L	18898319	stage 8	A	intergenic_region	tup-ssp3	2	-11.3579	8.54445e-05
991	2L	18947659	stage 10	B	upstream_gene_variant	ssp3	5	-14.8859	0.000106334
992	2L	18948374	stage 8	A	upstream_gene_variant	ssp3	1	12.666	0.000110244
993	2L	18969276	stage 8	B	missense_variant	Tango6	1	15.1773	3.39769e-05
994	2L	18975745	stage 8	B	missense_variant	CG10431	1	15.1773	3.39769e-05
995	2L	18978427	stage 8	B	synonymous_variant	CG10641	1	15.1773	3.39769e-05
996	2L	18979754	stage 8	B	downstream_gene_variant	CG10431	1	15.1773	3.39769e-05
997	2L	19046015	stage 8	B	missense_variant	Acn	5	21.0714	4.20999e-05
998	2L	19046015	stage 10	B	missense_variant	Acn	33	21.4151	2.80512e-05
999	2L	19077991	stage 10	both	synonymous_variant	CG10700	8	-20.26	6.00821e-05
1000	2L	19088160	stage 8	B	upstream_gene_variant	Lim3	2	17.5764	0.00011171
1001	2L	19111542	stage 10	B	upstream_gene_variant	Lim3	4	16.61	7.1139e-05
1002	2L	19122482	stage 8	B	synonymous_variant	l(2)37Cc	1	-26.0233	3.77608e-05
1003	2L	19140475	stage 8	A	intron_variant	brat	1	13.1926	0.000137166
1004	2L	19181001	stage 10	both	synonymous_variant	CG17568	1	18.5549	5.89238e-05
1005	2L	19200213	stage 10	both	intron_variant	drl	1	-20.0156	4.69867e-05
1006	2L	19201329	stage 8	B	intron_variant	drl	68	16.3779	6.49116e-05
1007	2L	19216202	stage 8	A	intergenic_region	drl-CG31797	1	12.2499	1.42184e-05
1008	2L	19224111	stage 10	B	intergenic_region	drl-CG31797	1	-16.663	0.000111636
1009	2L	19241071	stage 8	B	intergenic_region	drl-CG31797	1	-12.8736	0.000102193
1010	2L	19296518	stage 10	B	upstream_gene_variant	CG10750	1	17.1019	9.34611e-05
1011	2L	19339933	stage 8	B	missense_variant	dnt	1	-13.0897	0.000184265
1012	2L	19344900	stage 10	B	intron_variant	dnt	1	15.3419	5.83277e-05
1013	2L	19367455	stage 10	both	upstream_gene_variant	dnt	1	-31.2297	8.85437e-05
1014	2L	19367455	stage 10	B	upstream_gene_variant	dnt	17	-19.38	8.61507e-05
1015	2L	19368197	stage 8	B	upstream_gene_variant	dnt	1	-14.2469	9.42552e-05
1016	2L	19375871	stage 8	both	downstream_gene_variant	CG17349	15	-29.4731	9.34142e-06
1017	2L	19375871	stage 10	both	downstream_gene_variant	CG17349	12	-28.3392	5.23966e-05
1018	2L	19375871	stage 8	B	downstream_gene_variant	CG17349	5	-17.7268	4.43764e-05
1019	2L	19375871	stage 10	B	downstream_gene_variant	CG17349	3	-16.7572	0.000136786
1020	2L	19386246	stage 8	both	upstream_gene_variant	fon	2	-21.6702	2.25716e-05
1021	2L	19386246	stage 10	both	upstream_gene_variant	fon	2	-21.1164	7.24332e-05
1022	2L	19386246	stage 8	B	upstream_gene_variant	fon	1	-14.3526	5.80845e-05
1023	2L	19386246	stage 10	B	upstream_gene_variant	fon	14	-14.0845	0.000100896
1024	2L	19387974	stage 8	both	upstream_gene_variant	fon	3	-25.8105	1.27862e-05
1025	2L	19387974	stage 10	both	upstream_gene_variant	fon	24	-25.0015	3.40919e-05
1026	2L	19387974	stage 8	B	upstream_gene_variant	fon	5	-18.2719	2.06798e-05
1027	2L	19387974	stage 10	B	upstream_gene_variant	fon	43	-18.1378	2.42605e-05
1028	2L	19387981	stage 8	both	upstream_gene_variant	fon	3	-25.8105	1.27862e-05
1029	2L	19387981	stage 10	both	upstream_gene_variant	fon	24	-25.0015	3.40919e-05
1030	2L	19387981	stage 8	B	upstream_gene_variant	fon	5	-18.2719	2.06798e-05
1031	2L	19387981	stage 10	B	upstream_gene_variant	fon	43	-18.1378	2.42605e-05
1032	2L	19403616	stage 10	both	3_prime_UTR_variant	Pax	1	-20.1362	5.65214e-05
1033	2L	19403620	stage 10	both	3_prime_UTR_variant	Pax	1	-20.1362	5.65214e-05
1034	2L	19405629	stage 10	both	upstream_gene_variant	snmRNA:359	1	-25.6259	5.28996e-05
1035	2L	19405629	stage 10	B	upstream_gene_variant	snmRNA:359	6	-17.6389	6.28548e-05
1036	2L	19410707	stage 10	both	intron_variant	Pax	1	-21.7068	6.49936e-05
1037	2L	19419830	stage 8	both	upstream_gene_variant	Pax	2	-24.8715	2.02882e-05
1038	2L	19434864	stage 8	A	splice_region_variant&intron_variant	Rab9	2	11.2902	6.47629e-05
1039	2L	19536055	stage 10	B	3_prime_UTR_variant	CG31697	1	-16.9085	7.93385e-05
1040	2L	19544438	stage 10	B	missense_variant	ref(2)P	1	-16.0869	2.17554e-05
1041	2L	19592620	stage 8	B	intron_variant	Lar	10	-21.1987	4.34376e-05
1042	2L	19592620	stage 10	B	intron_variant	Lar	42	-20.8543	6.65366e-05
1043	2L	19592649	stage 8	B	intron_variant	Lar	7	-21.0961	4.63282e-05
1044	2L	19592649	stage 10	B	intron_variant	Lar	23	-21.4658	5.73921e-05
1045	2L	19592651	stage 8	B	intron_variant	Lar	7	-21.0961	4.63282e-05
1046	2L	19592651	stage 10	B	intron_variant	Lar	23	-21.4658	5.73921e-05
1047	2L	19592653	stage 8	B	intron_variant	Lar	10	-21.1987	4.34376e-05
1048	2L	19592653	stage 10	B	intron_variant	Lar	42	-20.8543	6.65366e-05
1049	2L	19592660	stage 8	B	intron_variant	Lar	10	-21.1987	4.34376e-05
1050	2L	19592660	stage 10	B	intron_variant	Lar	42	-20.8543	6.65366e-05
1051	2L	19592664	stage 8	B	intron_variant	Lar	10	-21.1987	4.34376e-05
1052	2L	19592664	stage 10	B	intron_variant	Lar	42	-20.8543	6.65366e-05
1053	2L	19592716	stage 8	B	intron_variant	Lar	10	-21.1987	4.34376e-05
1054	2L	19592716	stage 10	B	intron_variant	Lar	42	-20.8543	6.65366e-05
1055	2L	19595127	stage 8	B	intron_variant	Lar	2	-16.2432	5.74078e-05
1056	2L	19595127	stage 10	B	intron_variant	Lar	2	-15.5289	9.00681e-05
1057	2L	19599937	stage 10	both	intron_variant	Lar	1	19.7217	2.38222e-05
1058	2L	19599937	stage 10	B	intron_variant	Lar	1	11.2209	9.69594e-05
1059	2L	19606577	stage 10	both	5_prime_UTR_variant	Lar	1	16.9738	5.99251e-05
1060	2L	19606577	stage 10	B	5_prime_UTR_variant	Lar	3	15.9171	6.9797e-05
1061	2L	19619699	stage 10	B	intron_variant	Lar	12	18.2705	5.97213e-05
1062	2L	19622756	stage 10	B	intron_variant	Lar	11	18.8005	6.88603e-05
1063	2L	19624121	stage 10	B	intron_variant	Lar	12	18.2705	5.97213e-05
1064	2L	19625695	stage 10	B	intron_variant	Lar	6	19.4256	4.55081e-05
1065	2L	19627859	stage 10	B	intron_variant	Lar	12	18.2705	5.97213e-05
1066	2L	19632967	stage 10	both	intron_variant	Lar	2	23.9401	5.56745e-05
1067	2L	19647794	stage 8	A	intron_variant	Lar	3	12.6467	0.000124578
1068	2L	19694278	stage 8	A	intron_variant	Lar	1	-17.8129	0.000117617
1069	2L	19719890	stage 8	A	synonymous_variant	Lar	1	-14.9689	6.80461e-05
1070	2L	19774213	stage 10	B	upstream_gene_variant	CG10466	1	-12.6017	0.000141625
1071	2L	19775660	stage 10	B	3_prime_UTR_variant	CdGAPr	1	-12.6017	0.000141625
1072	2L	19798641	stage 10	A	upstream_gene_variant	fs(2)ltoPP43	1	20.9805	2.89629e-05
1073	2L	19805842	stage 10	A	upstream_gene_variant	snRNA:U4:38AB	2	19.4173	9.47316e-05
1074	2L	19806451	stage 10	B	upstream_gene_variant	snRNA:U4:38AB	3	-21.1955	6.18583e-05
1075	2L	19806627	stage 10	A	upstream_gene_variant	snRNA:U4:38AB	5	21.4239	5.28067e-05
1076	2L	19806627	stage 10	B	upstream_gene_variant	snRNA:U4:38AB	1	-18.202	0.000121451
1077	2L	19809247	stage 8	both	upstream_gene_variant	snRNA:U4:38AB	39	25.9607	1.82787e-05
1078	2L	19809247	stage 8	B	upstream_gene_variant	snRNA:U4:38AB	69	22.0856	3.92176e-05
1079	2L	19811208	stage 10	both	upstream_gene_variant	snRNA:U2:38ABb	2	23.6467	5.29196e-05
1080	2L	19819867	stage 8	both	upstream_gene_variant	snRNA:U2:38ABa	2	21.0726	3.06036e-05
1081	2L	19819867	stage 10	both	upstream_gene_variant	snRNA:U2:38ABa	4	20.8689	5.59309e-05
1082	2L	19819867	stage 8	B	upstream_gene_variant	snRNA:U2:38ABa	2	17.5309	9.3907e-05
1083	2L	19819867	stage 10	B	upstream_gene_variant	snRNA:U2:38ABa	22	18.7272	6.1132e-05
1084	2L	19848471	stage 8	both	intron_variant	sick	1	17.9301	1.76925e-05
1085	2L	19848471	stage 8	A	intron_variant	sick	2	16.7063	3.13938e-05
1086	2L	19857937	stage 10	both	intron_variant	sick	1	18.5537	4.7556e-05
1087	2L	19879795	stage 8	B	intron_variant	sick	1	-16.6878	7.42163e-05
1088	2L	19880283	stage 8	A	intron_variant	sick	4	-17.0251	0.000101758
1089	2L	19880293	stage 8	A	intron_variant	sick	4	-17.0251	0.000101758
1090	2L	19932023	stage 8	both	upstream_gene_variant	sick	13	19.2056	2.39238e-05
1091	2L	19932266	stage 10	B	upstream_gene_variant	sick	1	15.8984	8.50921e-05
1092	2L	19932267	stage 10	B	upstream_gene_variant	sick	1	15.8984	8.50921e-05
1093	2L	19932401	stage 10	both	upstream_gene_variant	sick	7	24.4086	2.00895e-05
1094	2L	19932401	stage 10	B	upstream_gene_variant	sick	7	15.9024	4.37227e-05
1095	2L	19932428	stage 10	both	upstream_gene_variant	sick	1	24.8063	3.5312e-05
1096	2L	19934355	stage 8	A	upstream_gene_variant	sick	4	19.8492	8.53663e-05
1097	2L	19934355	stage 10	A	upstream_gene_variant	sick	1	22.5744	8.21275e-05
1098	2L	19941848	stage 10	both	intron_variant	sick	1	21.4382	4.94783e-05
1099	2L	19944431	stage 10	both	intron_variant	sick	1	23.394	8.07122e-05
1100	2L	19947809	stage 10	B	intron_variant	sick	1	19.6704	0.000123042
1101	2L	19972037	stage 10	both	upstream_gene_variant	Hf	8	17.9141	4.05974e-05
1102	2L	19972037	stage 10	B	upstream_gene_variant	Hf	7	15.9024	4.37227e-05
1103	2L	19977482	stage 8	both	upstream_gene_variant	CR43620	13	19.2056	2.39238e-05
1104	2L	19983158	stage 10	B	downstream_gene_variant	CR43620	7	15.9024	4.37227e-05
1105	2L	19983351	stage 10	B	downstream_gene_variant	CR43620	7	15.9024	4.37227e-05
1106	2L	19983706	stage 10	B	downstream_gene_variant	CR43620	7	15.9024	4.37227e-05
1107	2L	19984118	stage 10	B	downstream_gene_variant	CR43620	7	15.9024	4.37227e-05
1108	2L	19984171	stage 8	both	downstream_gene_variant	CR43620	38	21.6141	1.48328e-05
1109	2L	19984171	stage 10	both	downstream_gene_variant	CR43620	29	22.3661	2.5824e-05
1110	2L	19984171	stage 10	B	downstream_gene_variant	CR43620	7	15.9024	4.37227e-05
1111	2L	19985094	stage 10	B	intron_variant	CG43861	7	15.9024	4.37227e-05
1112	2L	19985117	stage 10	B	intron_variant	CG43861	7	15.9024	4.37227e-05
1113	2L	19985132	stage 10	B	intron_variant	CG43861	7	15.9024	4.37227e-05
1114	2L	19985204	stage 10	B	intron_variant	CG43861	7	15.9024	4.37227e-05
1115	2L	19985648	stage 10	both	intron_variant	CG43861	7	23.0494	5.05065e-05
1116	2L	19986428	stage 10	both	intron_variant	CG43861	7	17.8817	4.8208e-05
1117	2L	19986428	stage 10	B	intron_variant	CG43861	7	15.9024	4.37227e-05
1118	2L	19995057	stage 10	B	intron_variant	CG43861	7	15.9024	4.37227e-05
1119	2L	19996290	stage 10	both	intron_variant	CG43861	1	23.2651	5.92237e-05
1120	2L	20018599	stage 10	both	upstream_gene_variant	CG43861	1	20.3802	4.75152e-05
1121	2L	20022076	stage 10	both	upstream_gene_variant	CG43861	96	27.1334	1.37638e-05
1122	2L	20023723	stage 10	both	upstream_gene_variant	sNPF	1	23.047	0.000119177
1123	2L	20029399	stage 10	both	upstream_gene_variant	CG10659	20	-20.7386	4.61947e-05
1124	2L	20029399	stage 10	B	upstream_gene_variant	CG10659	5	-15.9618	8.75914e-05
1125	2L	20074647	stage 8	B	upstream_gene_variant	CG10730	7	16.8881	9.47848e-05
1126	2L	20120266	stage 8	both	intergenic_region	CG13970-CG10651	1	17.0804	1.85255e-05
1127	2L	20136790	stage 8	A	upstream_gene_variant	CG10651	1	18.3585	0.000122487
1128	2L	20289727	stage 8	A	upstream_gene_variant	CG12617	1	-21.3734	9.88874e-05
1129	2L	20289733	stage 8	A	upstream_gene_variant	CG12617	1	-21.3734	9.88874e-05
1130	2L	20299798	stage 10	both	upstream_gene_variant	CR43414	2	19.9663	2.90341e-05
1131	2L	20299798	stage 10	B	upstream_gene_variant	CR43414	5	17.5628	2.82936e-05
1132	2L	20321754	stage 10	A	upstream_gene_variant	CR43606	1	-15.6607	0.000105714
1133	2L	20377743	stage 8	A	upstream_gene_variant	Ugt37a1	2	13.7826	7.44555e-05
1134	2L	20415676	stage 10	B	synonymous_variant	CG10949	1	-14.8997	8.03004e-05
1135	2L	20471788	stage 8	B	downstream_gene_variant	CG43233	3	-12.5889	5.54734e-05
1136	2L	20471788	stage 10	B	downstream_gene_variant	CG43233	1	-12.3389	0.00010622
1137	2L	20477793	stage 10	both	upstream_gene_variant	CG43233	7	-24.1207	7.45743e-05
1138	2L	20479118	stage 8	B	upstream_gene_variant	CG43234	13	14.7947	4.89993e-05
1139	2L	20480686	stage 10	both	upstream_gene_variant	CG43234	3	-25.8844	5.90508e-05
1140	2L	20483300	stage 10	both	upstream_gene_variant	mir-1	3	-30.4902	6.61364e-05
1141	2L	20483300	stage 10	B	upstream_gene_variant	mir-1	3	-20.5373	0.000124319
1142	2L	20495846	stage 10	B	downstream_gene_variant	CG34007	1	12.7584	3.3883e-05
1143	2L	20552292	stage 10	B	intergenic_region	CG34007-mir-4973	6	17.701	9.05141e-05
1144	2L	20559294	stage 10	A	upstream_gene_variant	mir-4973	1	-27.0175	6.21646e-05
1145	2L	20620766	stage 10	both	upstream_gene_variant	mir-288	1	-22.713	8.433e-05
1146	2L	20628130	stage 10	both	intergenic_region	mir-288-CG17472	8	19.7224	3.80342e-05
1147	2L	20628130	stage 8	B	intergenic_region	mir-288-CG17472	1	19.2895	2.14415e-05
1148	2L	20628130	stage 10	B	intergenic_region	mir-288-CG17472	23	18.9228	5.75333e-05
1149	2L	20628948	stage 10	B	intergenic_region	mir-288-CG17472	3	-14.4551	0.000126217
1150	2L	20630749	stage 10	B	upstream_gene_variant	CG17472	3	-14.4551	0.000126217
1151	2L	20662734	stage 8	B	synonymous_variant	CG31678	1	-23.3766	3.02498e-05
1152	2L	20673084	stage 8	B	upstream_gene_variant	ik2	1	13.5796	9.24317e-05
1153	2L	20688690	stage 8	B	synonymous_variant	Hr38	1	-22.4594	6.71085e-05
1154	2L	20696720	stage 8	A	intron_variant	Hr38	1	12.054	1.21465e-05
1155	2L	20706827	stage 8	B	intron_variant	Hr38	3	-12.5889	5.54734e-05
1156	2L	20706827	stage 10	B	intron_variant	Hr38	1	-12.3389	0.00010622
1157	2L	20762297	stage 8	B	upstream_gene_variant	CG9323	4	20.4474	5.56079e-05
1158	2L	20785672	stage 8	B	upstream_gene_variant	Pomp	7	16.9073	5.54845e-05
1159	2L	20785672	stage 10	B	upstream_gene_variant	Pomp	1	16.4812	7.93598e-05
1160	2L	20822938	stage 10	B	upstream_gene_variant	CheB38a	1	18.2324	8.35287e-05
1161	2L	20857230	stage 10	both	missense_variant	CG14400	1	20.6424	6.44182e-05
1162	2L	20857319	stage 10	both	missense_variant	CG14400	2	25.5823	6.79899e-05
1163	2L	20857717	stage 10	both	missense_variant	CG14400	1	19.9002	4.7861e-05
1164	2L	20913742	stage 8	A	intron_variant	sky	4	-16.845	0.00012591
1165	2L	20923056	stage 10	A	upstream_gene_variant	sky	1	18.5067	0.000121966
1166	2L	20992769	stage 10	B	intron_variant	CG42238	6	19.2494	8.77651e-05
1167	2L	20992801	stage 10	B	intron_variant	CG42238	6	19.2494	8.77651e-05
1168	2L	21001659	stage 10	both	intron_variant	CG42238	50	20.8546	5.44811e-05
1169	2L	21012684	stage 10	both	intron_variant	CG42238	67	21.0242	4.84128e-05
1170	2L	21016183	stage 10	both	intron_variant	CG42238	7	26.8801	7.20822e-05
1171	2L	21016632	stage 10	both	intron_variant	CG42238	18	22.4626	5.38552e-05
1172	2L	21016833	stage 10	both	intron_variant	CG42238	49	22.4027	4.65875e-05
1173	2L	21016834	stage 10	both	intron_variant	CG42238	49	22.4027	4.65875e-05
1174	2L	21025590	stage 10	both	intron_variant	CG42238	29	25.4048	3.20993e-05
1175	2L	21025607	stage 10	both	intron_variant	CG42238	27	25.1999	4.94811e-05
1176	2L	21027860	stage 10	both	intron_variant	CG42238	5	22.8678	5.99978e-05
1177	2L	21029129	stage 10	both	intron_variant	CG42238	57	21.8353	4.75707e-05
1178	2L	21029742	stage 10	both	intron_variant	CG42238	3	22.0422	6.48863e-05
1179	2L	21029767	stage 10	both	intron_variant	CG42238	1	21.9865	5.4343e-05
1180	2L	21032222	stage 10	both	intron_variant	CG42238	5	22.8678	5.99978e-05
1181	2L	21033767	stage 8	both	intron_variant	CG42238	65	27.1389	1.02788e-05
1182	2L	21033767	stage 10	both	intron_variant	CG42238	40	26.8669	4.01393e-05
1183	2L	21033767	stage 8	B	intron_variant	CG42238	26	17.2226	5.72966e-05
1184	2L	21033767	stage 10	B	intron_variant	CG42238	1	16.9506	0.000115391
1185	2L	21036027	stage 8	both	intron_variant	CG42238	59	24.8125	1.40794e-05
1186	2L	21036027	stage 10	both	intron_variant	CG42238	43	24.8803	4.47683e-05
1187	2L	21036027	stage 8	A	intron_variant	CG42238	5	17.3234	9.05806e-05
1188	2L	21052396	stage 10	both	upstream_gene_variant	CG42238	1	26.6231	4.44436e-05
1189	2L	21070513	stage 10	both	upstream_gene_variant	CG9265	1	22.1354	3.22775e-05
1190	2L	21094170	stage 8	A	upstream_gene_variant	CG34136	7	15.8505	3.77974e-05
1191	2L	21097307	stage 8	A	downstream_gene_variant	CG14397	1	11.9661	1.98735e-05
1192	2L	21099026	stage 8	A	upstream_gene_variant	CG9257	7	15.8505	3.77974e-05
1193	2L	21173197	stage 8	A	upstream_gene_variant	CG43345	1	10.7475	0.000111326
1194	2L	21297437	stage 8	B	intron_variant	Mio	1	15.8113	5.22147e-05
1195	2L	21314140	stage 8	both	upstream_gene_variant	Mio	63	22.3912	1.09872e-05
1196	2L	21314140	stage 10	both	upstream_gene_variant	Mio	51	21.6586	4.05057e-05
1197	2L	21334901	stage 8	B	upstream_gene_variant	dimm	1	-18.0473	0.000186769
1198	2L	21373430	stage 8	B	upstream_gene_variant	Gr39b	1	15.0128	0.000119213
1199	2L	21373445	stage 8	B	upstream_gene_variant	Gr39b	1	15.0128	0.000119213
1200	2L	21377304	stage 8	A	3_prime_UTR_variant	CG8665	1	16.6078	9.53393e-05
1201	2L	21755023	stage 10	both	upstream_gene_variant	step	5	17.5915	5.85797e-05
1202	2L	21801066	stage 8	A	intergenic_region	CG31612-tsh	1	-20.4849	6.75517e-05
1203	2L	21866059	stage 8	A	intergenic_region	tsh-CR43762	1	14.1969	6.18872e-05
1204	2L	21868628	stage 10	B	intergenic_region	tsh-CR43762	1	15.966	8.00323e-05
1205	2L	21915473	stage 8	both	upstream_gene_variant	CG31600	3	24.8689	2.27557e-05
1206	2L	21915473	stage 8	B	upstream_gene_variant	CG31600	1	16.9744	9.11892e-05
1207	2L	21931289	stage 10	B	intergenic_region	CG11634-CG2528	2	17.1248	5.09586e-05
1208	2L	21938495	stage 10	B	intergenic_region	CG11634-CG2528	1	17.8733	2.57594e-05
1209	2L	21940790	stage 10	A	intergenic_region	CG11634-CG2528	3	-20.3179	0.000111808
1210	2L	22010966	stage 8	A	upstream_gene_variant	CG31693	1	17.5575	0.000100313
1211	2L	22034630	stage 10	B	upstream_gene_variant	CG41434	1	16.4437	6.52105e-05
1212	2L	22098279	stage 8	both	downstream_gene_variant	CG31703	8	22.8272	2.28343e-05
1213	2L	22098331	stage 8	both	downstream_gene_variant	CG31703	32	32.5816	1.62434e-05
1214	2L	22098331	stage 8	A	downstream_gene_variant	CG31703	1	22.5609	8.7644e-05
1215	2L	22098337	stage 8	both	downstream_gene_variant	CG31703	4	33.3544	3.87006e-05
1216	2L	22099793	stage 8	both	downstream_gene_variant	CG31703	2	30.6836	2.21665e-05
1217	2L	22136626	stage 10	B	upstream_gene_variant	CG42748	5	15.9928	3.5633e-05
1218	2L	22137106	stage 10	B	upstream_gene_variant	CG42748	5	15.9928	3.5633e-05
1219	2L	22137427	stage 10	B	upstream_gene_variant	CG42748	5	15.9928	3.5633e-05
1220	2L	22137528	stage 8	B	upstream_gene_variant	CG42748	7	20.5551	7.8704e-05
1221	2L	22137534	stage 8	B	upstream_gene_variant	CG42748	7	20.5551	7.8704e-05
1222	2L	22211204	stage 10	B	intron_variant	Ir40a	1	-19.9271	0.00012287
1223	2L	22455695	stage 8	B	intergenic_region	CG17493-CG17494	1	13.6762	5.41262e-05
1224	2R	453224	stage 10	B	downstream_gene_variant	Stlk	2	18.7257	0.000109374
1225	2R	974649	stage 10	both	upstream_gene_variant	CR43360	1	20.3295	7.36801e-05
1226	2R	1291576	stage 8	B	intergenic_region	CR42646-laccase2	1	-21.1199	7.27366e-05
1227	2R	1291576	stage 10	B	intergenic_region	CR42646-laccase2	10	-21.4906	0.000103157
1228	2R	1537530	stage 8	B	upstream_gene_variant	CG1344	6	-27.0406	6.13692e-05
1229	2R	1563527	stage 10	B	downstream_gene_variant	kune	1	18.9585	0.000183722
1230	2R	1571207	stage 10	B	intron_variant	scaf	2	15.0448	0.000122598
1231	2R	1571413	stage 10	B	intron_variant	scaf	1	-17.4815	0.000100663
1232	2R	1599723	stage 10	both	upstream_gene_variant	ap	46	27.5576	4.22509e-05
1233	2R	1599723	stage 10	B	upstream_gene_variant	ap	46	18.955	7.00953e-05
1234	2R	1599847	stage 10	both	upstream_gene_variant	ap	4	27.9126	5.0689e-05
1235	2R	1599847	stage 10	B	upstream_gene_variant	ap	2	19.1198	0.000122941
1236	2R	1619424	stage 8	B	intergenic_region	ap-l(2)09851	1	20.6466	9.15434e-05
1237	2R	1629905	stage 10	B	intergenic_region	ap-l(2)09851	2	19.5163	9.01595e-05
1238	2R	1643857	stage 8	B	upstream_gene_variant	CG34200	2	15.9265	0.000113836
1239	2R	1658428	stage 10	B	downstream_gene_variant	CG11163	1	15.5081	7.46148e-05
1240	2R	1688298	stage 10	B	upstream_gene_variant	Or42b	1	19.3242	0.000107121
1241	2R	1708624	stage 10	B	intron_variant	dpr12	86	22.4973	6.37934e-05
1242	2R	1755355	stage 10	B	intergenic_region	dpr12-CG43366	1	13.8598	4.97427e-05
1243	2R	1756110	stage 10	B	intergenic_region	dpr12-CG43366	1	19.2099	0.000140637
1244	2R	1766710	stage 10	both	intergenic_region	dpr12-CG43366	2	20.5924	7.21442e-05
1245	2R	1801148	stage 8	B	intron_variant	CG43366	1	13.3485	4.34742e-05
1246	2R	1803562	stage 10	both	intron_variant	CG43366	3	20.882	6.05074e-05
1247	2R	1819885	stage 10	both	downstream_gene_variant	CG43366	6	20.1441	5.95164e-05
1248	2R	1822022	stage 10	both	downstream_gene_variant	CG43366	24	22.3883	4.53905e-05
1249	2R	1822022	stage 10	B	downstream_gene_variant	CG43366	4	17.1306	9.84268e-05
1250	2R	1834912	stage 10	B	intergenic_region	CG43366-CG7882	1	21.3595	4.73872e-05
1251	2R	1848498	stage 10	B	downstream_gene_variant	CG7882	1	14.5301	5.68345e-05
1252	2R	1848515	stage 10	B	3_prime_UTR_variant	CG7881	4	15.9154	0.000110658
1253	2R	1869186	stage 8	B	upstream_gene_variant	mle	1	16.689	9.31557e-05
1254	2R	1869186	stage 10	B	upstream_gene_variant	mle	2	16.5245	0.000164678
1255	2R	1876885	stage 8	B	intron_variant	Src42A	27	18.4171	7.88085e-05
1256	2R	1876885	stage 10	B	intron_variant	Src42A	99	19.7721	2.75019e-05
1257	2R	1914385	stage 10	B	upstream_gene_variant	dream	1	13.4727	0.000209834
1258	2R	1931917	stage 10	B	upstream_gene_variant	CG14591	1	14.4929	0.000131915
1259	2R	1935367	stage 10	both	upstream_gene_variant	CCHa2r	3	18.8158	8.33845e-05
1260	2R	1935367	stage 10	B	upstream_gene_variant	CCHa2r	45	15.3833	9.81722e-05
1261	2R	1944122	stage 10	B	downstream_gene_variant	CG7856	2	-22.5287	6.09421e-05
1262	2R	2008440	stage 8	B	intron_variant	EcR	1	12.7209	4.483e-05
1263	2R	2009509	stage 8	B	intron_variant	EcR	1	12.7209	4.483e-05
1264	2R	2010441	stage 8	B	missense_variant	EcR	1	12.7209	4.483e-05
1265	2R	2011233	stage 8	B	5_prime_UTR_variant	EcR	1	12.7209	4.483e-05
1266	2R	2012073	stage 8	B	intron_variant	EcR	1	12.7209	4.483e-05
1267	2R	2016488	stage 8	B	intron_variant	EcR	1	12.7209	4.483e-05
1268	2R	2018106	stage 8	B	intron_variant	EcR	1	12.7209	4.483e-05
1269	2R	2019220	stage 8	B	5_prime_UTR_variant	EcR	5	14.6001	5.39422e-05
1270	2R	2019705	stage 8	B	upstream_gene_variant	EcR	2	14.2362	9.07016e-05
1271	2R	2026956	stage 8	B	upstream_gene_variant	tRNA:R2:42Ad	1	12.7209	4.483e-05
1272	2R	2027964	stage 8	B	upstream_gene_variant	tRNA:R2:42Ad	1	12.7209	4.483e-05
1273	2R	2029570	stage 8	B	upstream_gene_variant	tRNA:R2:42Ad	1	12.7209	4.483e-05
1274	2R	2029599	stage 8	B	upstream_gene_variant	tRNA:R2:42Ad	1	12.7209	4.483e-05
1275	2R	2030286	stage 8	B	upstream_gene_variant	tRNA:K2:42Ae	1	12.7209	4.483e-05
1276	2R	2035124	stage 8	B	downstream_gene_variant	tRNA:N5:42Ah	1	12.7209	4.483e-05
1277	2R	2035196	stage 8	B	downstream_gene_variant	tRNA:N5:42Ah	1	12.7209	4.483e-05
1278	2R	2037613	stage 8	B	upstream_gene_variant	tRNA:N5:42Ag	1	12.7209	4.483e-05
1279	2R	2044832	stage 8	B	upstream_gene_variant	tRNA:N5:42Ah	1	12.7209	4.483e-05
1280	2R	2045969	stage 8	B	upstream_gene_variant	tRNA:N5:42Af	1	12.7209	4.483e-05
1281	2R	2048345	stage 8	B	upstream_gene_variant	tRNA:R2:42Ac	1	12.7209	4.483e-05
1282	2R	2052457	stage 8	B	upstream_gene_variant	tRNA:N5:42Ac	8	17.7104	4.78997e-05
1283	2R	2052919	stage 8	B	upstream_gene_variant	tRNA:N5:42Ac	1	17.1592	4.10062e-05
1284	2R	2053297	stage 8	B	upstream_gene_variant	tRNA:N5:42Ac	1	18.1146	5.00267e-05
1285	2R	2053590	stage 8	B	upstream_gene_variant	tRNA:N5:42Ac	1	18.1146	5.00267e-05
1286	2R	2055029	stage 8	B	upstream_gene_variant	tRNA:K2:42Ac	1	16.7084	6.65595e-05
1287	2R	2059185	stage 8	B	upstream_gene_variant	tRNA:K2:42Ad	1	16.7084	6.65595e-05
1288	2R	2059282	stage 8	B	upstream_gene_variant	tRNA:K2:42Ad	1	16.3876	6.52259e-05
1289	2R	2059316	stage 8	B	upstream_gene_variant	tRNA:K2:42Ad	1	16.3876	6.52259e-05
1290	2R	2064332	stage 8	B	upstream_gene_variant	CG8343	2	-18.7051	6.7026e-05
1291	2R	2065492	stage 8	B	upstream_gene_variant	CG8343	1	17.3724	1.27577e-05
1292	2R	2070915	stage 8	B	synonymous_variant	Ptr	5	14.1694	9.03406e-05
1293	2R	2408433	stage 10	both	intron_variant	jing	1	-26.7387	7.65825e-05
1294	2R	2435295	stage 8	B	intron_variant	jing	1	13.3306	5.89436e-05
1295	2R	2446238	stage 10	both	intron_variant	jing	1	-26.4677	7.34736e-05
1296	2R	2446238	stage 10	B	intron_variant	jing	1	-19.9911	0.00019069
1297	2R	2453816	stage 10	B	intron_variant	jing	1	-16.2875	0.000111533
1298	2R	2458174	stage 10	B	intron_variant	jing	1	-19.3259	7.72568e-05
1299	2R	2473948	stage 8	B	intron_variant	jing	1	13.5652	7.47298e-05
1300	2R	2474391	stage 10	B	intron_variant	jing	2	-22.2969	7.06695e-05
1301	2R	2489738	stage 10	both	upstream_gene_variant	CG15233	1	-21.0086	4.26722e-05
1302	2R	2489738	stage 10	B	upstream_gene_variant	CG15233	1	-17.1634	1.99868e-05
1303	2R	2861415	stage 10	B	5_prime_UTR_variant	Cyp6u1	2	17.7285	0.000173262
1304	2R	2918548	stage 10	B	upstream_gene_variant	Tsp42Eh	1	20.1323	0.000148971
1305	2R	3038619	stage 8	B	5_prime_UTR_variant	pk	2	-12.9751	6.86882e-05
1306	2R	3135212	stage 8	A	upstream_gene_variant	Ady43A	1	13.9673	5.50906e-05
1307	2R	3491597	stage 10	both	intron_variant	CG1358	1	17.8594	0.000102559
1308	2R	3491597	stage 10	B	intron_variant	CG1358	1	14.1295	3.33097e-05
1309	2R	3514256	stage 8	both	5_prime_UTR_variant	CG43340	9	18.1551	2.48692e-05
1310	2R	3514256	stage 10	both	5_prime_UTR_variant	CG43340	2	18.4638	5.43736e-05
1311	2R	3519737	stage 10	B	upstream_gene_variant	CG43341	1	-18.4148	9.67811e-05
1312	2R	3532507	stage 10	both	missense_variant	CG43340	3	22.9116	6.44763e-05
1313	2R	3541581	stage 8	A	upstream_gene_variant	Rpt1	2	14.2525	6.44774e-05
1314	2R	3580732	stage 8	both	intron_variant	CG1399	1	21.4289	2.26636e-05
1315	2R	3581603	stage 8	both	intron_variant	CG1399	28	23.0206	1.58292e-05
1316	2R	3581603	stage 8	A	intron_variant	CG1399	1	11.891	0.000125453
1317	2R	3583992	stage 8	both	upstream_gene_variant	CG30493	15	25.1347	1.87557e-05
1318	2R	3583992	stage 8	A	upstream_gene_variant	CG30493	1	11.891	0.000125453
1319	2R	3589516	stage 8	A	synonymous_variant	CG30493	35	18.3121	7.15353e-05
1320	2R	3684747	stage 10	B	synonymous_variant	mus205	1	12.6018	2.58807e-05
1321	2R	3691537	stage 8	B	synonymous_variant	Nop17l	1	15.7799	8.88084e-05
1322	2R	3722763	stage 8	A	splice_region_variant	CG12821	1	15.587	5.24246e-05
1323	2R	3782522	stage 8	A	intron_variant	CG30377	1	16.3127	4.93919e-05
1324	2R	3791236	stage 8	A	intron_variant	CG30377	1	13.0468	9.2094e-05
1325	2R	3791237	stage 8	A	intron_variant	CG30377	1	13.0468	9.2094e-05
1326	2R	3800120	stage 10	B	upstream_gene_variant	lin19	1	11.2007	9.82802e-05
1327	2R	3820119	stage 10	both	synonymous_variant	drosha	2	-22.9677	8.4945e-05
1328	2R	3924475	stage 10	B	upstream_gene_variant	Optix	1	-16.9869	8.58775e-05
1329	2R	3983336	stage 8	A	synonymous_variant	CG8713	1	18.7016	8.28647e-05
1330	2R	4001576	stage 8	A	downstream_gene_variant	Asap1	1	18.0982	4.71129e-05
1331	2R	4063447	stage 8	B	upstream_gene_variant	CG14757	6	25.5873	8.32171e-05
1332	2R	4064086	stage 8	A	upstream_gene_variant	CG14757	1	11.2395	0.000101006
1333	2R	4064815	stage 8	both	upstream_gene_variant	CG14757	1	18.3452	1.20787e-05
1334	2R	4077450	stage 8	A	intron_variant	LRP1	32	22.5173	6.35265e-05
1335	2R	4077450	stage 10	B	intron_variant	LRP1	43	-24.9146	6.38382e-05
1336	2R	4079373	stage 8	A	intron_variant	LRP1	1	17.6261	8.68298e-05
1337	2R	4128965	stage 8	both	downstream_gene_variant	pnut	3	20.5104	2.51024e-05
1338	2R	4128965	stage 8	B	downstream_gene_variant	pnut	52	13.4046	7.74585e-05
1339	2R	4136073	stage 8	B	intergenic_region	pnut-CG14760	5	18.3516	5.36568e-05
1340	2R	4147476	stage 10	A	5_prime_UTR_variant	CG14759	1	-16.2286	0.000103063
1341	2R	4148412	stage 10	A	synonymous_variant	CG2291	1	-16.2286	0.000103063
1342	2R	4153640	stage 10	both	missense_variant	CG30375	4	23.2841	3.85653e-05
1343	2R	4153640	stage 10	A	missense_variant	CG30375	1	17.5276	0.000100099
1344	2R	4155827	stage 10	A	upstream_gene_variant	CG30376	1	-16.9771	0.000155206
1345	2R	4155847	stage 10	A	upstream_gene_variant	CG30376	1	-16.9771	0.000155206
1346	2R	4159111	stage 10	A	upstream_gene_variant	CG30375	1	-16.2286	0.000103063
1347	2R	4159135	stage 10	A	upstream_gene_variant	CG30375	1	-16.2286	0.000103063
1348	2R	4159136	stage 10	A	upstream_gene_variant	CG30375	1	-16.2286	0.000103063
1349	2R	4172848	stage 8	both	intergenic_region	CG30371-mir-280	2	24.0017	2.65973e-05
1350	2R	4172848	stage 8	A	intergenic_region	CG30371-mir-280	1	17.8003	2.54603e-05
1351	2R	4254170	stage 10	both	upstream_gene_variant	hubl	34	31.9381	3.79795e-05
1352	2R	4254170	stage 10	B	upstream_gene_variant	hubl	2	18.9979	7.48717e-05
1353	2R	4270913	stage 8	A	upstream_gene_variant	pdm3	3	15.4154	7.6588e-05
1354	2R	4272525	stage 10	both	upstream_gene_variant	pdm3	1	18.815	7.13522e-05
1355	2R	4272525	stage 10	B	upstream_gene_variant	pdm3	1	18.6764	2.24823e-05
1356	2R	4307175	stage 8	A	upstream_gene_variant	CG43296	1	11.2513	0.000101658
1357	2R	4307789	stage 8	B	upstream_gene_variant	CG43296	9	18.6378	5.02468e-05
1358	2R	4307789	stage 10	B	upstream_gene_variant	CG43296	6	18.6387	8.05607e-05
1359	2R	4379995	stage 8	both	intron_variant	mtt	15	18.6453	2.68123e-05
1360	2R	4379995	stage 8	A	intron_variant	mtt	79	15.7678	6.39075e-05
1361	2R	4427609	stage 10	B	intergenic_region	mtt-CG12780	2	13.6108	0.00017409
1362	2R	4450964	stage 10	B	downstream_gene_variant	Cyp6a14	4	-15.1164	6.64735e-05
1363	2R	4462310	stage 10	B	downstream_gene_variant	Cyp6a15Psi	2	-15.2838	9.31164e-05
1364	2R	4472020	stage 10	A	upstream_gene_variant	CG42326	2	19.0417	0.000133031
1365	2R	4475942	stage 10	B	upstream_gene_variant	CG14752	10	-19.6852	9.25698e-05
1366	2R	4481454	stage 8	A	downstream_gene_variant	CG14752	6	14.626	4.00576e-05
1367	2R	4482322	stage 8	both	downstream_gene_variant	CG14752	1	27.6875	2.85435e-05
1368	2R	4482322	stage 8	A	downstream_gene_variant	CG14752	9	16.1376	7.09111e-05
1369	2R	4490751	stage 8	A	upstream_gene_variant	CG8735	15	13.4311	5.42417e-05
1370	2R	4491436	stage 8	A	upstream_gene_variant	CG8735	27	13.6702	6.78615e-05
1371	2R	4492076	stage 8	A	upstream_gene_variant	CG8735	1	12.1827	8.14145e-05
1372	2R	4503804	stage 10	B	5_prime_UTR_variant	Cirl	1	-20.7121	7.16172e-05
1373	2R	4518784	stage 8	both	synonymous_variant	CG8635	2	29.7448	1.66366e-05
1374	2R	4519557	stage 8	B	upstream_gene_variant	beta3GalTII	2	13.9744	8.85153e-05
1375	2R	4519696	stage 10	A	upstream_gene_variant	beta3GalTII	3	17.8136	0.000111588
1376	2R	4522406	stage 8	A	upstream_gene_variant	CG8635	1	-13.7809	7.72723e-05
1377	2R	4559859	stage 10	both	5_prime_UTR_premature_start_codon_gain_variant	Acsl	1	26.2057	7.74387e-05
1378	2R	4660141	stage 10	both	intergenic_region	CG8740-CG8746	2	-18.8212	5.43665e-05
1379	2R	4681714	stage 8	both	upstream_gene_variant	sns	1	-22.5742	1.28239e-05
1380	2R	4689105	stage 10	B	intron_variant	sns	1	19.0632	0.000156443
1381	2R	4691722	stage 8	B	intron_variant	sns	1	14.8837	9.64735e-05
1382	2R	4745783	stage 10	B	upstream_gene_variant	Rya-r44F	5	-15.886	3.64945e-05
1383	2R	4745784	stage 10	B	upstream_gene_variant	Rya-r44F	5	-15.886	3.64945e-05
1384	2R	4919697	stage 8	A	upstream_gene_variant	CG8170	1	16.7455	4.73458e-05
1385	2R	4919708	stage 8	A	upstream_gene_variant	CG8170	1	16.7455	4.73458e-05
1386	2R	4919709	stage 8	A	upstream_gene_variant	CG8170	1	16.7455	4.73458e-05
1387	2R	4919713	stage 8	A	upstream_gene_variant	CG8170	1	16.7455	4.73458e-05
1388	2R	4927327	stage 8	A	downstream_gene_variant	PO45	17	19.7195	4.60908e-05
1389	2R	4927330	stage 8	A	downstream_gene_variant	PO45	17	19.7195	4.60908e-05
1390	2R	4927341	stage 8	A	downstream_gene_variant	PO45	17	19.7195	4.60908e-05
1391	2R	4942206	stage 10	B	intron_variant	CG13743	1	13.5665	2.99679e-05
1392	2R	4953613	stage 10	B	upstream_gene_variant	CG8197	1	16.0762	1.28392e-05
1393	2R	4953973	stage 10	B	upstream_gene_variant	CG8197	1	15.7136	3.92425e-05
1394	2R	4994639	stage 10	both	upstream_gene_variant	tsu	2	-21.4952	6.76032e-05
1395	2R	4994639	stage 10	B	upstream_gene_variant	tsu	1	-16.9139	6.33231e-05
1396	2R	4994693	stage 10	B	3_prime_UTR_variant	Pmm45A	1	-16.9139	6.33231e-05
1397	2R	4996448	stage 8	A	synonymous_variant	Pmm45A	1	-16.5882	9.98055e-05
1398	2R	5030832	stage 10	B	upstream_gene_variant	Prp38	1	-22.6614	8.27755e-05
1399	2R	5130391	stage 10	both	downstream_gene_variant	Cyp4p2	1	18.9487	2.06231e-05
1400	2R	5258902	stage 10	both	intron_variant	CG13954	4	-39.8527	3.16364e-05
1401	2R	5258902	stage 10	B	intron_variant	CG13954	2	-26.5551	7.37985e-05
1402	2R	5258968	stage 10	both	intron_variant	CG13954	1	-40.0884	2.5379e-05
1403	2R	5259490	stage 10	both	intron_variant	CG13954	3	-38.5775	8.586e-05
1404	2R	5259502	stage 10	both	intron_variant	CG13954	9	-39.4024	4.83763e-05
1405	2R	5259817	stage 10	both	splice_region_variant&intron_variant	CG13954	4	-37.4617	5.04712e-05
1406	2R	5259826	stage 10	both	intron_variant	CG13954	4	-37.4617	5.04712e-05
1407	2R	5305092	stage 8	both	upstream_gene_variant	wun	1	21.6286	2.64885e-05
1408	2R	5305092	stage 10	B	upstream_gene_variant	wun	1	15.7351	0.000141927
1409	2R	5336793	stage 8	B	synonymous_variant	Camta	1	16.0604	7.33142e-05
1410	2R	5338263	stage 8	B	downstream_gene_variant	CG33758	3	-14.8214	3.54761e-05
1411	2R	5355420	stage 10	B	intron_variant	Camta	1	-12.9448	9.69828e-05
1412	2R	5394461	stage 8	B	upstream_gene_variant	brp	2	-13.451	4.44008e-05
1413	2R	5519585	stage 8	B	intron_variant	Mmp2	2	-14.3576	7.72935e-05
1414	2R	5533072	stage 8	B	intron_variant	Mmp2	2	21.2957	8.30748e-05
1415	2R	5547525	stage 8	both	upstream_gene_variant	tRNA:M3:46A	2	18.1304	2.57252e-05
1416	2R	5595046	stage 8	both	3_prime_UTR_variant	CG1773	1	20.5114	1.37842e-05
1417	2R	5595055	stage 8	both	3_prime_UTR_variant	CG1773	1	20.5114	1.37842e-05
1418	2R	5595065	stage 8	both	3_prime_UTR_variant	CG1773	1	20.5114	1.37842e-05
1419	2R	5625769	stage 8	both	intron_variant	sqa	1	29.9186	2.95538e-05
1420	2R	5625769	stage 8	B	intron_variant	sqa	1	17.6881	0.000112248
1421	2R	5625775	stage 8	both	intron_variant	sqa	1	29.9186	2.95538e-05
1422	2R	5625775	stage 8	B	intron_variant	sqa	1	17.6881	0.000112248
1423	2R	5626047	stage 10	both	intron_variant	sqa	1	27.8044	6.33519e-05
1424	2R	5704115	stage 10	both	upstream_gene_variant	CG1648	1	-28.123	6.90929e-05
1425	2R	5715696	stage 10	both	3_prime_UTR_variant	hebe	2	-30.7911	3.25696e-05
1426	2R	5716523	stage 10	both	synonymous_variant	hebe	4	34.4249	3.55859e-05
1427	2R	5716597	stage 10	both	missense_variant	hebe	2	31.9566	5.47517e-05
1428	2R	5716679	stage 10	both	synonymous_variant	hebe	1	34.714	3.17876e-05
1429	2R	5719753	stage 10	both	upstream_gene_variant	dila	1	-34.1588	4.90095e-05
1430	2R	5743827	stage 8	A	5_prime_UTR_premature_start_codon_gain_variant	CG1516	3	18.6657	8.62251e-05
1431	2R	5743844	stage 8	A	5_prime_UTR_variant	CG1516	15	18.7639	8.19826e-05
1432	2R	5743872	stage 8	A	5_prime_UTR_variant	CG1516	15	18.7639	8.19826e-05
1433	2R	5743875	stage 8	A	5_prime_UTR_variant	CG1516	15	18.7639	8.19826e-05
1434	2R	5746919	stage 8	A	upstream_gene_variant	CG30010	15	20.8802	7.64455e-05
1435	2R	5782730	stage 10	both	upstream_gene_variant	CG1513	1	22.876	7.68777e-05
1436	2R	5782820	stage 10	both	missense_variant	CG30007	1	-30.3165	1.84561e-05
1437	2R	5782823	stage 10	both	synonymous_variant	CG30007	1	-30.3165	1.84561e-05
1438	2R	5782824	stage 10	both	missense_variant	CG30007	1	-30.3165	1.84561e-05
1439	2R	5809987	stage 10	both	intron_variant	Mef2	1	-25.8032	5.69119e-05
1440	2R	5814349	stage 10	both	5_prime_UTR_variant	Mef2	87	32.285	1.80912e-05
1441	2R	5814349	stage 8	A	5_prime_UTR_variant	Mef2	1	22.6593	7.45585e-05
1442	2R	5814349	stage 10	A	5_prime_UTR_variant	Mef2	4	24.4558	8.08345e-05
1443	2R	5817799	stage 10	both	upstream_gene_variant	Mef2	2	22.5493	8.22064e-05
1444	2R	5817799	stage 10	A	upstream_gene_variant	Mef2	2	19.2452	0.000125438
1445	2R	5817826	stage 10	both	upstream_gene_variant	Mef2	2	22.5493	8.22064e-05
1446	2R	5817826	stage 10	A	upstream_gene_variant	Mef2	2	19.2452	0.000125438
1447	2R	5819812	stage 10	B	upstream_gene_variant	Mef2	1	-22.5029	0.000179178
1448	2R	5823463	stage 8	A	intron_variant	Mef2	1	12.8713	9.75882e-05
1449	2R	5824490	stage 8	both	intron_variant	Mef2	2	24.5932	3.17433e-05
1450	2R	5824491	stage 8	both	intron_variant	Mef2	2	24.5932	3.17433e-05
1451	2R	5824520	stage 8	both	intron_variant	Mef2	10	24.6856	2.07127e-05
1452	2R	5824520	stage 10	both	intron_variant	Mef2	1	23.9213	9.48482e-05
1453	2R	5828155	stage 10	A	intron_variant	Mef2	1	-18.6421	0.000100674
1454	2R	5828183	stage 10	A	intron_variant	Mef2	1	-18.6421	0.000100674
1455	2R	5829526	stage 8	both	intron_variant	Mef2	90	-35.1886	1.17829e-05
1456	2R	5829526	stage 8	A	intron_variant	Mef2	36	-19.2036	9.16551e-05
1457	2R	5834585	stage 8	A	upstream_gene_variant	Mef2	1	19.6612	9.27884e-05
1458	2R	5834585	stage 10	A	upstream_gene_variant	Mef2	1	21.7519	6.30953e-05
1459	2R	5849012	stage 10	A	upstream_gene_variant	Mef2	1	-24.4569	2.62985e-05
1460	2R	5856659	stage 10	A	5_prime_UTR_variant	Adam	1	25.6638	9.46935e-05
1461	2R	5856663	stage 10	A	5_prime_UTR_variant	Adam	1	25.6638	9.46935e-05
1462	2R	5886117	stage 8	A	intron_variant	Pka-R2	1	-16.218	0.000108642
1463	2R	5911935	stage 8	A	upstream_gene_variant	CG12128	5	21.4127	8.56302e-05
1464	2R	5914402	stage 8	A	5_prime_UTR_variant	CG12128	1	22.5322	5.34806e-05
1465	2R	5915931	stage 8	A	missense_variant	CG12128	13	22.2911	4.58284e-05
1466	2R	5917094	stage 8	A	3_prime_UTR_variant	CG1407	1	21.354	0.000121089
1467	2R	5979369	stage 10	A	synonymous_variant	CG2269	4	-17.8232	5.88714e-05
1468	2R	5979385	stage 10	A	missense_variant	CG2269	4	-17.8232	5.88714e-05
1469	2R	6001907	stage 10	A	upstream_gene_variant	CG11866	1	-19.3703	0.000127237
1470	2R	6064116	stage 10	B	intron_variant	KCNQ	1	25.3449	8.81354e-05
1471	2R	6073753	stage 10	B	intron_variant	KCNQ	1	19.7031	0.000133503
1472	2R	6084832	stage 10	A	upstream_gene_variant	KCNQ	2	-16.3265	8.06284e-05
1473	2R	6119271	stage 10	both	upstream_gene_variant	Hr46	2	-17.9767	5.55592e-05
1474	2R	6119271	stage 10	B	upstream_gene_variant	Hr46	1	-13.5706	3.83141e-05
1475	2R	6132826	stage 10	both	synonymous_variant	Hdc	1	-18.7634	4.98509e-05
1476	2R	6144424	stage 10	A	upstream_gene_variant	Syb	5	-23.6843	8.29398e-05
1477	2R	6148013	stage 8	B	upstream_gene_variant	CG12910	1	22.4389	8.22392e-05
1478	2R	6161034	stage 10	A	upstream_gene_variant	CAP	5	-18.77	8.53172e-05
1479	2R	6172442	stage 10	A	upstream_gene_variant	CAP	2	-18.2269	3.23356e-05
1480	2R	6172537	stage 10	A	upstream_gene_variant	CAP	1	-21.2119	9.44902e-05
1481	2R	6175806	stage 10	B	upstream_gene_variant	CAP	78	28.3134	3.70946e-05
1482	2R	6176532	stage 8	A	upstream_gene_variant	CAP	1	-21.7371	8.42099e-05
1483	2R	6176532	stage 10	A	upstream_gene_variant	CAP	2	-22.6203	0.000121295
1484	2R	6185270	stage 10	A	synonymous_variant	CAP	1	-21.9805	2.81258e-05
1485	2R	6185396	stage 10	A	synonymous_variant	CAP	1	-22.154	2.8629e-05
1486	2R	6185450	stage 10	A	synonymous_variant	CAP	16	-22.8498	4.43617e-05
1487	2R	6190087	stage 10	A	upstream_gene_variant	CAP	10	-24.1562	7.87756e-05
1488	2R	6190134	stage 10	A	upstream_gene_variant	CAP	1	-22.154	2.8629e-05
1489	2R	6199209	stage 10	A	synonymous_variant	Obp46a	1	-20.9121	1.64563e-05
1490	2R	6201475	stage 10	A	5_prime_UTR_variant	Ndg	1	-21.6999	0.000100006
1491	2R	6202387	stage 8	B	upstream_gene_variant	Obp46a	1	14.7534	0.000112143
1492	2R	6206970	stage 10	B	synonymous_variant	Ndg	74	25.8154	5.66808e-05
1493	2R	6208026	stage 8	B	upstream_gene_variant	CG34222	30	18.509	3.57351e-05
1494	2R	6208026	stage 10	B	upstream_gene_variant	CG34222	1	17.0053	0.00013692
1495	2R	6208034	stage 8	B	upstream_gene_variant	CG34222	30	18.509	3.57351e-05
1496	2R	6208034	stage 10	B	upstream_gene_variant	CG34222	1	17.0053	0.00013692
1497	2R	6208271	stage 8	B	synonymous_variant	Ndg	5	15.8603	6.30548e-05
1498	2R	6232560	stage 10	both	upstream_gene_variant	CG42732	1	-30.6343	2.95551e-05
1499	2R	6232690	stage 10	both	upstream_gene_variant	CG42732	62	-39.5732	3.08261e-05
1500	2R	6232690	stage 10	B	upstream_gene_variant	CG42732	1	-26.85	7.93643e-05
1501	2R	6233336	stage 10	B	upstream_gene_variant	CG42732	2	26.0107	0.000114939
1502	2R	6233767	stage 10	both	upstream_gene_variant	CG42732	3	-22.469	4.07957e-05
1503	2R	6236598	stage 10	both	upstream_gene_variant	CG12907	1	29.4502	0.000106221
1504	2R	6236654	stage 10	both	upstream_gene_variant	CG12907	1	31.5012	7.3904e-05
1505	2R	6251467	stage 8	A	downstream_gene_variant	CG43396	4	18.7839	0.000101077
1506	2R	6251679	stage 10	B	downstream_gene_variant	CG43396	41	26.5699	6.69657e-05
1507	2R	6251705	stage 10	B	downstream_gene_variant	CG43396	41	26.5699	6.69657e-05
1508	2R	6253460	stage 8	A	upstream_gene_variant	CG42732	8	-19.4864	8.33925e-05
1509	2R	6254895	stage 10	B	upstream_gene_variant	CG42732	1	25.4769	0.000103082
1510	2R	6255714	stage 8	both	upstream_gene_variant	CG42732	1	-20.7093	2.90192e-05
1511	2R	6255714	stage 8	A	upstream_gene_variant	CG42732	3	-17.2291	8.02303e-05
1512	2R	6255805	stage 8	both	upstream_gene_variant	CG42732	1	-24.5214	8.20362e-06
1513	2R	6255805	stage 8	A	upstream_gene_variant	CG42732	3	-17.2291	8.02303e-05
1514	2R	6256781	stage 10	both	upstream_gene_variant	CG42732	1	-23.9729	0.000116701
1515	2R	6257373	stage 10	B	upstream_gene_variant	CG42732	2	-15.8216	0.000115444
1516	2R	6258335	stage 10	B	intron_variant	CG42732	4	-18.5065	0.0001001
1517	2R	6258360	stage 10	B	intron_variant	CG42732	4	-18.5065	0.0001001
1518	2R	6264701	stage 8	B	3_prime_UTR_variant	Ir47a	14	20.4496	2.68149e-05
1519	2R	6264702	stage 8	B	3_prime_UTR_variant	Ir47a	14	20.4496	2.68149e-05
1520	2R	6264801	stage 8	B	3_prime_UTR_variant	Ir47a	14	20.4496	2.68149e-05
1521	2R	6265672	stage 8	A	synonymous_variant	Ir47a	7	-24.1338	0.000114776
1522	2R	6285576	stage 8	both	upstream_gene_variant	CG42732	4	19.9808	1.76274e-05
1523	2R	6302687	stage 10	B	upstream_gene_variant	CG33476	1	18.5011	6.26597e-05
1524	2R	6302902	stage 10	B	upstream_gene_variant	CG33476	12	20.3361	8.02994e-05
1525	2R	6319261	stage 10	B	missense_variant	RanBPM	1	17.659	0.000104707
1526	2R	6333806	stage 10	A	downstream_gene_variant	Cyp49a1	1	-16.3327	7.4669e-05
1527	2R	6339893	stage 10	both	start_lost	Cyp49a1	11	-33.3978	4.59804e-05
1528	2R	6344531	stage 8	A	upstream_gene_variant	Cyp49a1	1	24.7483	7.31486e-05
1529	2R	6363967	stage 10	both	upstream_gene_variant	CG17765	1	30.9904	4.59049e-05
1530	2R	6396620	stage 10	both	synonymous_variant	lola	1	-19.7378	8.59116e-05
1531	2R	6400664	stage 10	A	downstream_gene_variant	lola	4	16.1898	7.70184e-05
1532	2R	6414008	stage 10	B	downstream_gene_variant	lola	3	-24.9799	9.14947e-05
1533	2R	6414094	stage 10	B	3_prime_UTR_variant	lola	1	-25.2589	6.08768e-05
1534	2R	6434821	stage 10	both	upstream_gene_variant	lola	2	-33.8125	2.27755e-05
1535	2R	6435207	stage 10	both	upstream_gene_variant	lola	3	-28.1573	3.81231e-05
1536	2R	6435207	stage 10	B	upstream_gene_variant	lola	15	-22.3319	3.42137e-05
1537	2R	6435220	stage 10	both	upstream_gene_variant	lola	3	-28.1573	3.81231e-05
1538	2R	6435220	stage 10	B	upstream_gene_variant	lola	15	-22.3319	3.42137e-05
1539	2R	6435265	stage 8	both	upstream_gene_variant	lola	1	-39.3113	1.72253e-05
1540	2R	6435428	stage 10	B	upstream_gene_variant	lola	4	-18.0227	0.000122762
1541	2R	6438094	stage 10	B	intergenic_region	lola-psq	3	23.3345	0.000100615
1542	2R	6449162	stage 10	both	intron_variant	psq	2	23.4776	6.48045e-05
1543	2R	6449162	stage 10	B	intron_variant	psq	6	20.3792	0.000109232
1544	2R	6451279	stage 8	both	intron_variant	psq	1	27.846	1.64581e-05
1545	2R	6451279	stage 8	B	intron_variant	psq	3	19.2959	3.4972e-05
1546	2R	6451288	stage 8	both	intron_variant	psq	2	30.0636	1.87896e-05
1547	2R	6451288	stage 8	B	intron_variant	psq	3	19.2959	3.4972e-05
1548	2R	6459977	stage 8	B	intron_variant	psq	2	23.1407	5.89295e-05
1549	2R	6459998	stage 8	B	intron_variant	psq	10	19.2185	6.84462e-05
1550	2R	6460693	stage 8	both	intron_variant	psq	69	29.2093	1.30164e-05
1551	2R	6460693	stage 10	both	intron_variant	psq	85	29.8547	2.12558e-05
1552	2R	6460693	stage 8	B	intron_variant	psq	5	19.1529	5.74625e-05
1553	2R	6460693	stage 10	B	intron_variant	psq	5	18.5613	0.000119334
1554	2R	6470328	stage 8	B	upstream_gene_variant	psq	2	15.5898	9.21803e-05
1555	2R	6470393	stage 8	B	upstream_gene_variant	psq	2	15.5898	9.21803e-05
1556	2R	6470408	stage 8	B	upstream_gene_variant	psq	2	15.5898	9.21803e-05
1557	2R	6489561	stage 10	B	intron_variant	psq	4	-22.8594	7.51032e-05
1558	2R	6535965	stage 8	B	upstream_gene_variant	Git	1	-15.2459	6.33206e-05
1559	2R	6542530	stage 10	both	intergenic_region	CG12934-stan	1	-27.014	8.13189e-05
1560	2R	6542927	stage 10	both	intergenic_region	CG12934-stan	3	-29.3615	3.61439e-05
1561	2R	6554941	stage 10	B	intergenic_region	CG12934-stan	3	24.7603	2.09718e-05
1562	2R	6555167	stage 8	B	intergenic_region	CG12934-stan	1	16.7791	6.9085e-05
1563	2R	6555167	stage 10	B	intergenic_region	CG12934-stan	4	17.4254	3.99939e-05
1564	2R	6557712	stage 10	both	upstream_gene_variant	stan	15	-36.9663	5.51111e-05
1565	2R	6557712	stage 10	B	upstream_gene_variant	stan	29	-25.4354	6.48414e-05
1566	2R	6558742	stage 10	both	upstream_gene_variant	stan	1	-38.7005	7.85406e-05
1567	2R	6563150	stage 10	B	intron_variant	stan	4	15.3538	0.000114562
1568	2R	6563709	stage 10	B	intron_variant	stan	1	-17.8796	6.9245e-05
1569	2R	6563881	stage 10	both	intron_variant	stan	1	-27.4829	4.63883e-05
1570	2R	6563881	stage 8	B	intron_variant	stan	1	-17.5736	5.77223e-05
1571	2R	6563881	stage 10	B	intron_variant	stan	1	-17.5365	5.75503e-05
1572	2R	6569050	stage 8	B	intron_variant	stan	7	18.3747	5.74142e-05
1573	2R	6571236	stage 10	B	intron_variant	stan	1	25.0802	0.000122882
1574	2R	6571590	stage 10	B	intron_variant	stan	2	25.6483	7.21461e-05
1575	2R	6580009	stage 10	both	intron_variant	stan	3	-21.6873	4.41861e-05
1576	2R	6582373	stage 10	B	intron_variant	stan	16	26.5265	8.04639e-05
1577	2R	6582375	stage 10	B	intron_variant	stan	16	26.5265	8.04639e-05
1578	2R	6582391	stage 10	B	intron_variant	stan	16	26.5265	8.04639e-05
1579	2R	6629030	stage 8	B	upstream_gene_variant	Mat1	1	16.3106	3.72881e-05
1580	2R	6639816	stage 8	both	intron_variant	CG33144	1	24.8144	4.0078e-05
1581	2R	6639816	stage 8	B	intron_variant	CG33144	39	21.1501	5.38821e-05
1582	2R	6639909	stage 8	B	intron_variant	CG33144	7	20.5842	4.33956e-05
1583	2R	6640311	stage 10	B	intron_variant	CG33144	4	16.8652	0.00010584
1584	2R	6658637	stage 10	A	intron_variant	CG33144	1	15.0906	0.000112922
1585	2R	6678942	stage 10	B	upstream_gene_variant	mthl13	8	17.9556	7.01351e-05
1586	2R	6680826	stage 8	both	downstream_gene_variant	mthl13	82	22.9379	1.67671e-05
1587	2R	6684961	stage 10	B	upstream_gene_variant	CG33144	1	23.4611	0.000100508
1588	2R	6695066	stage 10	B	upstream_gene_variant	CG12935	4	19.9467	4.72518e-05
1589	2R	6725103	stage 10	A	synonymous_variant	CG7686	1	-21.4564	0.000112638
1590	2R	6725211	stage 10	A	synonymous_variant	CG7686	2	-18.5495	2.88243e-05
1591	2R	6757493	stage 10	A	downstream_gene_variant	CG30016	2	-24.864	9.10852e-05
1592	2R	6758939	stage 10	both	upstream_gene_variant	nclb	1	-31.1626	4.51556e-05
1593	2R	6806447	stage 10	A	intergenic_region	Obp47a-Spn47C	1	-17.7004	6.11195e-05
1594	2R	6806450	stage 10	A	intergenic_region	Obp47a-Spn47C	1	-17.7004	6.11195e-05
1595	2R	6821480	stage 10	A	intergenic_region	Obp47a-Spn47C	54	23.0361	3.88842e-05
1596	2R	6821481	stage 10	A	intergenic_region	Obp47a-Spn47C	1	25.4613	4.66907e-05
1597	2R	6824027	stage 10	A	downstream_gene_variant	Spn47C	1	20.1537	1.29742e-05
1598	2R	6824028	stage 10	A	downstream_gene_variant	Spn47C	1	20.1537	1.29742e-05
1599	2R	6824173	stage 10	A	downstream_gene_variant	Spn47C	1	23.6159	8.28428e-05
1600	2R	6831594	stage 8	A	upstream_gene_variant	Spn47C	1	19.3266	9.75206e-05
1601	2R	6856299	stage 8	B	intergenic_region	Spn47C-luna	5	13.739	5.7796e-05
1602	2R	6881728	stage 10	A	intron_variant	luna	5	-23.4727	7.13488e-05
1603	2R	6921071	stage 10	A	intron_variant	luna	20	25.9842	8.23293e-05
1604	2R	6958157	stage 10	A	intron_variant	luna	2	-15.5631	0.000117331
1605	2R	6968777	stage 10	A	upstream_gene_variant	CG43188	1	-16.0917	0.000132002
1606	2R	6980711	stage 10	both	downstream_gene_variant	CG43188	5	30.7237	5.62542e-05
1607	2R	6980711	stage 10	B	downstream_gene_variant	CG43188	60	20.9803	5.7121e-05
1608	2R	6993197	stage 10	A	intron_variant	luna	1	13.8646	0.000110354
1609	2R	6993700	stage 10	A	5_prime_UTR_variant	luna	4	14.882	9.23936e-05
1610	2R	7024988	stage 10	both	synonymous_variant	BBS4	1	18.348	7.57946e-05
1611	2R	7024988	stage 10	A	synonymous_variant	BBS4	3	17.5285	7.84773e-05
1612	2R	7045274	stage 10	both	upstream_gene_variant	shn	1	29.3766	5.95186e-05
1613	2R	7053303	stage 10	both	intron_variant	CG13229	1	28.2356	3.24197e-05
1614	2R	7057528	stage 8	B	upstream_gene_variant	shn	1	-15.4302	0.00011335
1615	2R	7066212	stage 10	both	upstream_gene_variant	shn	1	-34.0009	7.75029e-05
1616	2R	7066212	stage 10	A	upstream_gene_variant	shn	2	-23.0052	9.604e-05
1617	2R	7071589	stage 8	B	intron_variant	shn	4	24.1416	7.59476e-05
1618	2R	7076754	stage 10	both	intron_variant	shn	2	-28.4056	7.1191e-05
1619	2R	7107662	stage 10	both	5_prime_UTR_variant	Syx6	1	-26.5009	1.85144e-05
1620	2R	7122889	stage 10	both	missense_variant	CG13227	1	20.0507	5.45038e-05
1621	2R	7122889	stage 10	A	missense_variant	CG13227	1	19.0243	0.000122758
1622	2R	7128020	stage 8	B	upstream_gene_variant	CG13217	1	16.0385	4.84518e-05
1623	2R	7164301	stage 8	B	upstream_gene_variant	Cpr47Ef	1	-26.0528	8.46265e-05
1624	2R	7189779	stage 8	B	synonymous_variant	Obp47b	1	25.8348	1.39897e-05
1625	2R	7189796	stage 8	B	missense_variant	Obp47b	1	25.8348	1.39897e-05
1626	2R	7214386	stage 8	B	intron_variant	sha	1	24.4148	3.1351e-05
1627	2R	7220302	stage 8	B	synonymous_variant	sha	1	15.5281	4.40324e-05
1628	2R	7221595	stage 8	B	synonymous_variant	sha	1	15.5281	4.40324e-05
1629	2R	7223029	stage 8	B	synonymous_variant	sha	1	15.5281	4.40324e-05
1630	2R	7224532	stage 8	both	synonymous_variant	lambdaTry	10	24.2149	2.78574e-05
1631	2R	7224532	stage 10	both	synonymous_variant	lambdaTry	5	23.5511	7.16889e-05
1632	2R	7224532	stage 8	B	synonymous_variant	lambdaTry	26	21.5012	4.68764e-05
1633	2R	7224532	stage 10	B	synonymous_variant	lambdaTry	7	21.2689	6.9332e-05
1634	2R	7264578	stage 8	both	3_prime_UTR_variant	CG13203	11	24.3849	2.30728e-05
1635	2R	7264590	stage 8	both	3_prime_UTR_variant	CG13203	13	29.9517	2.2519e-05
1636	2R	7264590	stage 8	B	3_prime_UTR_variant	CG13203	39	21.252	4.69548e-05
1637	2R	7264606	stage 8	both	3_prime_UTR_variant	CG13203	34	28.2174	1.62524e-05
1638	2R	7264606	stage 8	B	3_prime_UTR_variant	CG13203	64	19.8557	4.05918e-05
1639	2R	7264606	stage 10	B	3_prime_UTR_variant	CG13203	1	18.6975	0.00018453
1640	2R	7265338	stage 8	B	synonymous_variant	Tsp47F	1	14.7921	0.000111911
1641	2R	7276897	stage 8	B	upstream_gene_variant	CG30022	1	20.8013	6.87878e-05
1642	2R	7276910	stage 8	B	upstream_gene_variant	CG30022	1	20.8013	6.87878e-05
1643	2R	7282968	stage 8	both	downstream_gene_variant	tRNA:CR30257	6	18.0901	2.44463e-05
1644	2R	7282968	stage 8	B	downstream_gene_variant	tRNA:CR30257	2	14.3434	7.57825e-05
1645	2R	7282982	stage 8	both	downstream_gene_variant	tRNA:CR30257	6	18.0901	2.44463e-05
1646	2R	7282982	stage 8	B	downstream_gene_variant	tRNA:CR30257	2	14.3434	7.57825e-05
1647	2R	7297683	stage 8	B	synonymous_variant	CG34054	3	22.7237	8.01546e-05
1648	2R	7302027	stage 8	B	5_prime_UTR_variant	CG7763	27	25.2597	4.43426e-05
1649	2R	7312188	stage 10	both	upstream_gene_variant	Drip	1	-18.1836	9.92522e-05
1650	2R	7370833	stage 8	B	intron_variant	inv	1	14.7568	5.425e-05
1651	2R	7370835	stage 8	B	intron_variant	inv	1	14.7568	5.425e-05
1652	2R	7406506	stage 8	B	intergenic_region	inv-en	1	15.9044	3.04031e-05
1653	2R	7406533	stage 8	B	downstream_gene_variant	en	1	15.9044	3.04031e-05
1654	2R	7407156	stage 8	B	downstream_gene_variant	en	3	14.8724	4.50661e-05
1655	2R	7441098	stage 10	A	intergenic_region	en-tou	17	-24.6575	0.00010001
1656	2R	7441100	stage 10	A	intergenic_region	en-tou	17	-24.6575	0.00010001
1657	2R	7441104	stage 10	A	intergenic_region	en-tou	17	-24.6575	0.00010001
1658	2R	7451302	stage 10	A	intergenic_region	en-tou	18	25.1331	8.4061e-05
1659	2R	7485397	stage 8	B	upstream_gene_variant	tou	1	19.0402	5.98112e-05
1660	2R	7485416	stage 8	B	upstream_gene_variant	tou	1	19.0402	5.98112e-05
1661	2R	7493305	stage 10	A	upstream_gene_variant	tou	2	-23.4891	0.000102011
1662	2R	7494918	stage 10	A	upstream_gene_variant	tou	1	-22.4182	6.89664e-05
1663	2R	7511236	stage 10	A	synonymous_variant	CG9005	9	-16.6029	0.000119617
1664	2R	7534842	stage 10	both	upstream_gene_variant	CG9003	1	-37.5619	6.46434e-05
1665	2R	7534842	stage 10	A	upstream_gene_variant	CG9003	1	-26.4856	8.07267e-05
1666	2R	7535255	stage 10	both	upstream_gene_variant	CG9003	3	-20.8448	6.53383e-05
1667	2R	7535608	stage 10	both	upstream_gene_variant	CG9003	3	-37.3532	3.18702e-05
1668	2R	7535608	stage 10	A	upstream_gene_variant	CG9003	24	-25.5992	5.66133e-05
1669	2R	7540039	stage 10	both	upstream_gene_variant	tRNA:CR30254	86	-24.3942	3.1e-05
1670	2R	7540039	stage 10	A	upstream_gene_variant	tRNA:CR30254	39	-19.6831	6.68093e-05
1671	2R	7542303	stage 8	both	upstream_gene_variant	tRNA:CR30254	2	-33.0649	3.71755e-05
1672	2R	7543160	stage 8	B	missense_variant	CG13198	9	17.6273	6.52651e-05
1673	2R	7554353	stage 8	both	intron_variant	Roc2	1	22.8482	1.96877e-05
1674	2R	7556075	stage 8	both	5_prime_UTR_variant	Tret1-1	1	20.902	3.96536e-05
1675	2R	7556075	stage 8	B	5_prime_UTR_variant	Tret1-1	2	17.3737	0.000110847
1676	2R	7577435	stage 8	A	upstream_gene_variant	CG13196	1	-14.5378	5.10852e-05
1677	2R	7585508	stage 10	both	downstream_gene_variant	CG13197	2	-18.8866	8.63638e-05
1678	2R	7611176	stage 8	both	intron_variant	pyr	2	38.6535	4.02234e-05
1679	2R	7637591	stage 10	both	intergenic_region	pyr-CG13193	16	-35.1826	4.82056e-05
1680	2R	7637591	stage 10	A	intergenic_region	pyr-CG13193	37	-23.9701	8.26633e-05
1681	2R	7699615	stage 10	A	3_prime_UTR_variant	ths	5	-27.5275	6.44822e-05
1682	2R	7748622	stage 8	B	3_prime_UTR_variant	Mtor	53	-20.0795	3.55353e-05
1683	2R	7865431	stage 8	both	synonymous_variant	CG30036	1	28.3197	2.80699e-05
1684	2R	7865431	stage 8	B	synonymous_variant	CG30036	6	22.8476	7.28489e-05
1685	2R	7865445	stage 8	both	missense_variant	CG30036	1	28.3197	2.80699e-05
1686	2R	7865445	stage 8	B	missense_variant	CG30036	6	22.8476	7.28489e-05
1687	2R	7880585	stage 8	B	upstream_gene_variant	rho-7	2	16.5702	4.42101e-05
1688	2R	7890239	stage 8	B	intron_variant	otk	1	-12.4747	0.000161832
1689	2R	7890271	stage 8	B	intron_variant	otk	1	-12.4747	0.000161832
1690	2R	7890278	stage 8	B	intron_variant	otk	1	-12.4747	0.000161832
1691	2R	7893865	stage 8	B	intron_variant	otk	1	17.6586	5.33333e-05
1692	2R	7902827	stage 8	A	intron_variant	otk	1	-19.8195	0.000104999
1693	2R	7940381	stage 8	A	upstream_gene_variant	CG30039	1	-15.9464	0.00010138
1694	2R	7944832	stage 10	both	intron_variant	Drep-3	1	-20.3152	6.25766e-05
1695	2R	7955874	stage 10	both	intron_variant	CG8888	1	-28.2276	5.30701e-05
1696	2R	7980372	stage 10	B	synonymous_variant	jeb	2	21.0011	0.000121027
1697	2R	7986830	stage 10	A	intron_variant	jeb	10	-15.6384	4.10242e-05
1698	2R	7994525	stage 10	both	intron_variant	jeb	1	-25.8395	5.06443e-05
1699	2R	8003885	stage 10	B	intron_variant	jeb	2	14.7481	9.41725e-05
1700	2R	8014307	stage 8	both	intergenic_region	jeb-CG18343	2	22.3793	1.64423e-05
1701	2R	8014334	stage 8	both	intergenic_region	jeb-CG18343	2	22.3793	1.64423e-05
1702	2R	8014335	stage 8	both	intergenic_region	jeb-CG18343	2	22.3793	1.64423e-05
1703	2R	8014908	stage 10	B	intergenic_region	jeb-CG18343	9	14.8659	0.000132556
1704	2R	8015665	stage 8	B	intergenic_region	jeb-CG18343	1	-17.0447	4.46241e-06
1705	2R	8029435	stage 10	both	synonymous_variant	CG8378	1	24.469	7.67602e-05
1706	2R	8033261	stage 10	both	5_prime_UTR_variant	Hen1	1	-24.9708	9.0271e-05
1707	2R	8038742	stage 8	B	upstream_gene_variant	CG8878	1	14.7463	6.13637e-05
1708	2R	8171791	stage 10	A	upstream_gene_variant	CG42700	2	-25.9779	7.09828e-05
1709	2R	8171793	stage 10	A	upstream_gene_variant	CG42700	2	-25.9779	7.09828e-05
1710	2R	8171916	stage 10	A	upstream_gene_variant	CG42700	2	-25.9779	7.09828e-05
1711	2R	8178590	stage 10	A	intron_variant	CG42700	2	-15.9385	7.20454e-05
1712	2R	8187485	stage 10	A	synonymous_variant	CG8850	5	-25.4505	8.28276e-05
1713	2R	8194096	stage 10	A	upstream_gene_variant	SIP2	1	-25.8654	9.0441e-05
1714	2R	8200022	stage 10	both	synonymous_variant	CG30203	8	-29.9637	5.05529e-05
1715	2R	8201420	stage 10	A	upstream_gene_variant	CG30046	1	-25.8474	8.80759e-05
1716	2R	8204165	stage 10	A	missense_variant	CG30046	1	-24.9989	0.000155738
1717	2R	8205207	stage 10	A	upstream_gene_variant	CG13163	3	-25.9549	0.000101868
1718	2R	8208830	stage 10	A	5_prime_UTR_variant	CG13163	2	-24.4263	9.063e-05
1719	2R	8209984	stage 10	A	3_prime_UTR_variant	CG13163	1	-25.7422	0.000129881
1720	2R	8213683	stage 10	A	5_prime_UTR_variant	CG8841	1	-24.2882	2.73797e-05
1721	2R	8251433	stage 8	B	splice_region_variant&non_coding_transcript_exon_variant	CR33013	1	-23.4254	0.000110093
1722	2R	8251471	stage 8	B	upstream_gene_variant	CG33012	1	-23.4254	0.000110093
1723	2R	8251530	stage 8	B	upstream_gene_variant	CG33012	1	-23.4254	0.000110093
1724	2R	8252320	stage 8	B	upstream_gene_variant	CG33012	2	27.3687	4.55966e-05
1725	2R	8253218	stage 8	B	upstream_gene_variant	CG33012	1	-13.3647	7.82952e-05
1726	2R	8332533	stage 10	B	upstream_gene_variant	CG30334	1	-15.3549	5.4835e-05
1727	2R	8359967	stage 10	B	missense_variant	CG8550	2	15.4129	0.000175177
1728	2R	8385059	stage 10	both	intron_variant	s-cup	7	28.9526	2.8872e-05
1729	2R	8413287	stage 10	A	upstream_gene_variant	fra	2	-28.3845	3.9266e-05
1730	2R	8424251	stage 10	B	intron_variant	fra	1	-26.2704	5.30794e-05
1731	2R	8426144	stage 10	B	intron_variant	fra	57	22.5779	3.36526e-05
1732	2R	8427113	stage 10	A	intron_variant	fra	2	-25.3807	8.40374e-05
1733	2R	8435314	stage 10	B	downstream_gene_variant	CG33752	1	-15.1867	0.000107022
1734	2R	8454189	stage 8	B	upstream_gene_variant	CG33775	1	-28.3548	3.67131e-05
1735	2R	8459725	stage 10	both	missense_variant	ClC-b	5	35.6248	5.6221e-05
1736	2R	8459725	stage 10	B	missense_variant	ClC-b	6	25.058	5.04398e-05
1737	2R	8494183	stage 10	both	intron_variant	Amph	25	22.5887	4.62616e-05
1738	2R	8540929	stage 10	B	synonymous_variant	CG8632	1	-16.375	8.74311e-05
1739	2R	8542538	stage 10	A	synonymous_variant	CG8632	1	-21.2179	1.32061e-05
1740	2R	8553716	stage 10	B	upstream_gene_variant	nemy	64	-27.8013	3.61911e-05
1741	2R	8589058	stage 10	B	upstream_gene_variant	CG42663	1	-18.153	0.000135044
1742	2R	8589230	stage 8	both	upstream_gene_variant	CG42663	3	18.4996	1.24127e-05
1743	2R	8589230	stage 8	B	upstream_gene_variant	CG42663	10	16.9761	5.44309e-05
1744	2R	8591130	stage 10	B	upstream_gene_variant	CG42663	6	21.1986	8.64271e-05
1745	2R	8605556	stage 8	both	intron_variant	CG42663	1	20.2988	3.12259e-05
1746	2R	8611724	stage 8	both	intron_variant	CG42663	1	25.4569	3.58268e-05
1747	2R	8611724	stage 8	B	intron_variant	CG42663	1	18.869	9.66871e-05
1748	2R	8638461	stage 10	B	3_prime_UTR_variant	CG42663	2	17.8551	8.52527e-05
1749	2R	8639717	stage 10	B	synonymous_variant	mos	1	23.8806	9.80027e-05
1750	2R	8736160	stage 10	both	synonymous_variant	CG30486	8	-39.0305	7.45088e-05
1751	2R	8762634	stage 10	A	upstream_gene_variant	CG3790	5	-19.7472	8.36545e-05
1752	2R	8772877	stage 8	B	downstream_gene_variant	Aats-asp	1	25.3663	9.62551e-05
1753	2R	8772890	stage 8	B	downstream_gene_variant	Aats-asp	1	25.3663	9.62551e-05
1754	2R	8772921	stage 8	B	downstream_gene_variant	Aats-asp	1	25.3663	9.62551e-05
1755	2R	8775022	stage 8	both	downstream_gene_variant	Aats-asp	7	33.1055	2.75009e-05
1756	2R	8775022	stage 8	B	downstream_gene_variant	Aats-asp	1	23.0911	9.19289e-05
1757	2R	8775030	stage 8	both	downstream_gene_variant	Aats-asp	7	33.1055	2.75009e-05
1758	2R	8775030	stage 8	B	downstream_gene_variant	Aats-asp	1	23.0911	9.19289e-05
1759	2R	8775036	stage 8	both	downstream_gene_variant	Aats-asp	7	33.1055	2.75009e-05
1760	2R	8775036	stage 8	B	downstream_gene_variant	Aats-asp	1	23.0911	9.19289e-05
1761	2R	8907642	stage 10	both	intergenic_region	Su(z)2-CG13323	10	23.5248	5.98664e-05
1762	2R	8907831	stage 10	both	intergenic_region	Su(z)2-CG13323	1	22.5896	5.39176e-05
1763	2R	8907832	stage 10	both	intergenic_region	Su(z)2-CG13323	1	22.5896	5.39176e-05
1764	2R	8930857	stage 10	B	downstream_gene_variant	CG13323	2	-12.7611	9.47987e-05
1765	2R	8930943	stage 10	B	downstream_gene_variant	CG13323	2	-12.7611	9.47987e-05
1766	2R	8930963	stage 10	B	downstream_gene_variant	CG13323	1	-12.8103	6.23931e-05
1767	2R	8931150	stage 10	B	downstream_gene_variant	CG13323	1	-13.3619	6.44182e-05
1768	2R	9082309	stage 10	A	upstream_gene_variant	seq	3	28.3029	5.83049e-05
1769	2R	9099645	stage 10	both	synonymous_variant	CG34235	59	-37.9812	4.62929e-05
1770	2R	9101069	stage 8	both	upstream_gene_variant	CG30058	26	36.8988	1.78163e-05
1771	2R	9101103	stage 8	both	upstream_gene_variant	CG30058	26	36.8988	1.78163e-05
1772	2R	9101599	stage 8	both	5_prime_UTR_variant	AQP	10	28.9487	1.98105e-05
1773	2R	9101599	stage 10	both	5_prime_UTR_variant	AQP	9	30.2637	2.34839e-05
1774	2R	9101599	stage 8	B	5_prime_UTR_variant	AQP	9	22.9725	5.1836e-05
1775	2R	9101599	stage 10	B	5_prime_UTR_variant	AQP	4	23.1311	5.48527e-05
1776	2R	9101661	stage 8	both	upstream_gene_variant	CG30058	24	28.3785	2.03014e-05
1777	2R	9101661	stage 10	both	upstream_gene_variant	CG30058	8	27.8757	4.83035e-05
1778	2R	9101661	stage 8	B	upstream_gene_variant	CG30058	8	23.0853	6.36737e-05
1779	2R	9101672	stage 8	both	upstream_gene_variant	CG30058	35	27.8542	2.09664e-05
1780	2R	9101672	stage 10	both	upstream_gene_variant	CG30058	5	27.1473	6.65783e-05
1781	2R	9101672	stage 8	B	upstream_gene_variant	CG30058	8	23.0853	6.36737e-05
1782	2R	9101948	stage 8	both	5_prime_UTR_variant	AQP	2	28.0601	2.89776e-05
1783	2R	9101948	stage 8	B	5_prime_UTR_variant	AQP	3	25.3886	4.35811e-05
1784	2R	9102378	stage 8	both	5_prime_UTR_variant	CG4627	6	28.3249	2.12133e-05
1785	2R	9102378	stage 10	both	5_prime_UTR_variant	CG4627	2	27.0867	7.65516e-05
1786	2R	9102378	stage 8	B	5_prime_UTR_variant	CG4627	22	24.1206	5.09059e-05
1787	2R	9102378	stage 10	B	5_prime_UTR_variant	CG4627	5	23.2794	8.51049e-05
1788	2R	9102869	stage 8	B	synonymous_variant	CG4627	8	23.0858	6.3652e-05
1789	2R	9149553	stage 8	both	upstream_gene_variant	CG42319	3	22.2512	2.95303e-05
1790	2R	9149553	stage 10	both	upstream_gene_variant	CG42319	4	21.672	9.08983e-05
1791	2R	9151481	stage 10	both	3_prime_UTR_variant	CG42319	1	20.4886	4.39433e-05
1792	2R	9152708	stage 10	B	downstream_gene_variant	Dh31-R1	12	26.3851	9.2214e-05
1793	2R	9204647	stage 8	both	intergenic_region	CG17047-mir-184	2	-31.4433	3.35139e-05
1794	2R	9224488	stage 10	both	intergenic_region	mir-184-CG17048	1	28.8961	4.1659e-05
1795	2R	9225579	stage 10	both	intergenic_region	mir-184-CG17048	8	28.593	5.02038e-05
1796	2R	9225834	stage 10	both	intergenic_region	mir-184-CG17048	1	28.6716	4.24246e-05
1797	2R	9234730	stage 10	both	intergenic_region	mir-184-CG17048	1	25.5568	5.0113e-05
1798	2R	9241813	stage 10	B	missense_variant	CG17048	1	-13.6844	7.47605e-05
1799	2R	9253994	stage 8	A	intergenic_region	CG17048-CG10814	1	-22.2753	0.00011267
1800	2R	9272186	stage 10	both	downstream_gene_variant	CG43691	4	23.4509	7.87186e-05
1801	2R	9272201	stage 10	both	downstream_gene_variant	CG43691	2	24.2834	8.22005e-05
1802	2R	9272202	stage 10	both	downstream_gene_variant	CG43691	2	24.2834	8.22005e-05
1803	2R	9272225	stage 10	both	downstream_gene_variant	CG43691	2	24.2834	8.22005e-05
1804	2R	9291868	stage 8	B	upstream_gene_variant	CG4744	1	21.6735	7.04679e-05
1805	2R	9307029	stage 8	both	synonymous_variant	CG42321	18	-33.0259	2.04168e-05
1806	2R	9307029	stage 10	B	synonymous_variant	CG42321	1	-19.361	0.000139888
1807	2R	9307913	stage 10	both	synonymous_variant	CG42321	10	-33.1168	7.28788e-05
1808	2R	9310824	stage 10	both	synonymous_variant	CG30060	3	-31.0853	7.59418e-05
1809	2R	9313009	stage 8	B	upstream_gene_variant	CG30060	4	22.0349	8.60649e-05
1810	2R	9315880	stage 10	both	upstream_gene_variant	CG30060	6	-35.1547	5.16111e-05
1811	2R	9315880	stage 10	A	upstream_gene_variant	CG30060	1	-22.9022	0.000116136
1812	2R	9317971	stage 8	B	upstream_gene_variant	tRNA:I:49Fa	1	15.4411	6.09946e-05
1813	2R	9321076	stage 8	A	3_prime_UTR_variant	CG30065	1	-12.9619	0.00015668
1814	2R	9340122	stage 10	both	missense_variant	cbs	8	-24.6192	6.91238e-05
1815	2R	9340284	stage 10	both	upstream_gene_variant	cnn	22	21.8627	5.95651e-05
1816	2R	9340284	stage 10	A	upstream_gene_variant	cnn	2	18.0484	0.000104522
1817	2R	9342745	stage 10	both	splice_region_variant&intron_variant	arr	37	24.2829	5.36162e-05
1818	2R	9342754	stage 10	both	upstream_gene_variant	cnn	4	26.2738	3.8088e-05
1819	2R	9342768	stage 10	both	upstream_gene_variant	cnn	4	26.2738	3.8088e-05
1820	2R	9343480	stage 10	both	splice_region_variant&intron_variant	arr	6	27.1864	5.16386e-05
1821	2R	9343520	stage 10	both	synonymous_variant	arr	23	27.01	5.02269e-05
1822	2R	9344164	stage 10	both	synonymous_variant	arr	28	29.0272	4.4488e-05
1823	2R	9344164	stage 10	A	synonymous_variant	arr	2	24.3504	0.000124533
1824	2R	9344215	stage 10	both	synonymous_variant	arr	31	26.0352	4.72872e-05
1825	2R	9344215	stage 10	A	synonymous_variant	arr	14	21.0431	5.94035e-05
1826	2R	9344329	stage 10	both	synonymous_variant	arr	3	26.4596	6.69273e-05
1827	2R	9344926	stage 10	both	synonymous_variant	arr	9	22.693	3.55249e-05
1828	2R	9344926	stage 10	A	synonymous_variant	arr	2	17.5911	6.40779e-05
1829	2R	9350916	stage 10	A	intron_variant	arr	2	15.871	3.81076e-05
1830	2R	9350924	stage 10	A	intron_variant	arr	2	15.871	3.81076e-05
1831	2R	9350926	stage 10	A	intron_variant	arr	2	15.871	3.81076e-05
1832	2R	9399444	stage 10	both	synonymous_variant	mip120	3	35.6294	5.05817e-05
1833	2R	9410179	stage 10	both	synonymous_variant	CG13331	1	23.5706	0.000107079
1834	2R	9410179	stage 10	B	synonymous_variant	CG13331	1	19.2025	0.000130606
1835	2R	9410515	stage 10	both	synonymous_variant	CG13331	1	23.5706	0.000107079
1836	2R	9410515	stage 10	B	synonymous_variant	CG13331	1	19.2025	0.000130606
1837	2R	9416983	stage 8	B	downstream_gene_variant	CG13332	8	22.8003	6.12915e-05
1838	2R	9418490	stage 8	B	upstream_gene_variant	Vmat	11	21.5262	5.70915e-05
1839	2R	9418804	stage 8	B	upstream_gene_variant	Vmat	1	23.3222	3.18783e-05
1840	2R	9425510	stage 8	A	synonymous_variant	CG6145	1	-13.7655	0.00016092
1841	2R	9430438	stage 8	B	upstream_gene_variant	CG6145	2	-23.8919	0.00012067
1842	2R	9434901	stage 8	B	3_prime_UTR_variant	CG33156	1	11.8808	4.75197e-05
1843	2R	9434945	stage 8	B	3_prime_UTR_variant	CG33156	1	11.8808	4.75197e-05
1844	2R	9437950	stage 10	both	upstream_gene_variant	Roe1	58	39.8136	3.51481e-05
1845	2R	9437950	stage 8	B	upstream_gene_variant	Roe1	1	25.1221	0.000108672
1846	2R	9438778	stage 8	B	5_prime_UTR_premature_start_codon_gain_variant	CG33156	1	11.8808	4.75197e-05
1847	2R	9440034	stage 8	B	upstream_gene_variant	CG33156	1	22.2225	4.25719e-05
1848	2R	9440409	stage 10	A	upstream_gene_variant	CG33156	1	13.275	0.00018219
1849	2R	9449208	stage 10	A	upstream_gene_variant	snoRNA:Psi28S-1153	4	14.5133	7.78064e-05
1850	2R	9473921	stage 8	B	intron_variant	CG6191	7	20.901	8.14579e-05
1851	2R	9474145	stage 8	B	intron_variant	CG6191	4	15.8839	9.83831e-05
1852	2R	9475816	stage 10	both	intron_variant	CG6191	2	21.0725	8.74021e-05
1853	2R	9475832	stage 10	both	intron_variant	CG6191	2	21.0725	8.74021e-05
1854	2R	9477559	stage 10	A	upstream_gene_variant	CG6197	1	14.5721	0.000139791
1855	2R	9482566	stage 10	both	synonymous_variant	CG6197	7	19.9659	5.56565e-05
1856	2R	9496178	stage 8	B	splice_region_variant	CG12464	1	14.5812	6.20832e-05
1857	2R	9504442	stage 8	B	intergenic_region	CG12464-fas	2	25.2564	7.94788e-05
1858	2R	9525768	stage 10	A	intron_variant	fas	1	12.3651	8.64274e-05
1859	2R	9532910	stage 10	A	intron_variant	fas	6	-25.482	5.26903e-05
1860	2R	9538728	stage 10	A	intron_variant	fas	1	14.9842	0.000138975
1861	2R	9540842	stage 8	A	intron_variant	fas	1	14.055	8.42957e-05
1862	2R	9558715	stage 10	A	missense_variant	CG18368	1	20.7929	8.71316e-05
1863	2R	9578210	stage 8	B	downstream_gene_variant	CG6220	1	14.9402	3.79202e-05
1864	2R	9578503	stage 8	B	downstream_gene_variant	CG6220	1	14.9402	3.79202e-05
1865	2R	9578532	stage 8	B	downstream_gene_variant	CG6220	1	14.9402	3.79202e-05
1866	2R	9578538	stage 8	B	downstream_gene_variant	CG6220	1	14.9402	3.79202e-05
1867	2R	9578539	stage 8	B	downstream_gene_variant	CG6220	1	14.9402	3.79202e-05
1868	2R	9580478	stage 8	B	synonymous_variant	CG6220	1	14.9402	3.79202e-05
1869	2R	9580950	stage 8	B	upstream_gene_variant	CG6220	99	23.8998	3.86253e-06
1870	2R	9588938	stage 8	B	intron_variant	fas	1	14.9402	3.79202e-05
1871	2R	9590544	stage 8	B	intron_variant	fas	1	14.9402	3.79202e-05
1872	2R	9590548	stage 8	B	intron_variant	fas	1	14.9402	3.79202e-05
1873	2R	9591054	stage 8	B	intron_variant	fas	1	14.9402	3.79202e-05
1874	2R	9599747	stage 8	B	intron_variant	fas	1	17.2076	2.34551e-05
1875	2R	9605376	stage 8	B	intron_variant	fas	1	18.6626	5.58206e-05
1876	2R	9638125	stage 10	both	upstream_gene_variant	CG6280	2	-31.2815	7.06245e-05
1877	2R	9640590	stage 10	B	upstream_gene_variant	CG6280	1	-25.102	0.000146518
1878	2R	9643546	stage 8	B	synonymous_variant	CG6280	1	14.7912	8.48387e-05
1879	2R	9674036	stage 10	B	downstream_gene_variant	CR43810	1	22.2929	0.000139857
1880	2R	9674403	stage 10	A	missense_variant	Cpr50Ca	1	-15.8554	9.16046e-05
1881	2R	9675363	stage 10	both	upstream_gene_variant	CR43811	2	-20.305	2.50727e-05
1882	2R	9675363	stage 10	A	upstream_gene_variant	CR43811	1	-14.6614	9.04808e-05
1883	2R	9675700	stage 10	A	upstream_gene_variant	CR43811	1	-15.7834	6.06109e-05
1884	2R	9676059	stage 10	A	upstream_gene_variant	CR43811	1	-15.7834	6.06109e-05
1885	2R	9677863	stage 10	A	upstream_gene_variant	CR43811	1	-18.2197	4.54114e-05
1886	2R	9677870	stage 10	A	upstream_gene_variant	CR43811	1	-19.0655	0.000122437
1887	2R	9678805	stage 10	A	upstream_gene_variant	CR43811	1	-18.2197	4.54114e-05
1888	2R	9679474	stage 10	A	upstream_gene_variant	Cpr50Cb	1	-15.7834	6.06109e-05
1889	2R	9681279	stage 10	both	upstream_gene_variant	Cpr50Cb	3	-22.1779	3.85165e-05
1890	2R	9681279	stage 10	A	upstream_gene_variant	Cpr50Cb	1	-14.6614	9.04808e-05
1891	2R	9683852	stage 10	both	downstream_gene_variant	CR43811	1	-23.5395	4.05892e-05
1892	2R	9684186	stage 10	both	downstream_gene_variant	CR43811	22	-21.7758	3.26249e-05
1893	2R	9684186	stage 10	A	downstream_gene_variant	CR43811	4	-17.542	9.01955e-05
1894	2R	9732555	stage 10	both	upstream_gene_variant	CG30484	4	-26.9198	5.79994e-05
1895	2R	9732555	stage 10	A	upstream_gene_variant	CG30484	1	-22.8808	0.000104283
1896	2R	9740323	stage 10	B	stop_retained_variant	CG30485	2	25.6939	9.53507e-05
1897	2R	9740349	stage 10	B	3_prime_UTR_variant	CG30485	2	25.6939	9.53507e-05
1898	2R	9770804	stage 10	A	intron_variant	shot	8	17.319	8.31818e-05
1899	2R	9799207	stage 10	A	upstream_gene_variant	shot	1	-23.3691	0.000169011
1900	2R	9917949	stage 10	A	upstream_gene_variant	mam	1	-25.7081	0.000132333
1901	2R	9929554	stage 10	both	intron_variant	mam	1	-33.4752	0.000100266
1902	2R	9929554	stage 10	A	intron_variant	mam	1	-26.9543	7.81262e-05
1903	2R	9931226	stage 10	both	intron_variant	mam	1	22.2051	9.91758e-05
1904	2R	9944019	stage 8	B	synonymous_variant	mam	1	-22.5927	6.38534e-05
1905	2R	9950344	stage 10	A	synonymous_variant	Prosap	1	-26.0854	4.10015e-05
1906	2R	9953183	stage 8	B	synonymous_variant	Prosap	1	-26.3208	7.69993e-05
1907	2R	10014987	stage 10	A	intron_variant	Prosap	1	-15.3034	4.58863e-05
1908	2R	10032473	stage 10	both	upstream_gene_variant	Prosap	1	27.2551	4.84385e-05
1909	2R	10092902	stage 10	B	upstream_gene_variant	VGAT	2	25.1762	0.000138803
1910	2R	10097799	stage 10	both	downstream_gene_variant	RpS23	1	27.3537	5.6469e-05
1911	2R	10097799	stage 10	A	downstream_gene_variant	RpS23	5	20.6255	5.6255e-05
1912	2R	10122247	stage 8	A	synonymous_variant	opa1-like	1	25.3811	8.73157e-05
1913	2R	10149740	stage 10	A	downstream_gene_variant	CG8531	3	19.135	0.000109621
1914	2R	10149806	stage 10	A	downstream_gene_variant	CG8531	2	18.5403	0.000127909
1915	2R	10210366	stage 10	both	intron_variant	Shroom	23	-36.9029	8.03356e-05
1916	2R	10210386	stage 10	both	intron_variant	Shroom	4	-36.8363	7.71825e-05
1917	2R	10210389	stage 10	both	intron_variant	Shroom	4	-36.8363	7.71825e-05
1918	2R	10210403	stage 10	both	intron_variant	Shroom	44	-38.2888	5.08707e-05
1919	2R	10210403	stage 10	B	intron_variant	Shroom	1	-23.0011	0.000238307
1920	2R	10210412	stage 10	both	intron_variant	Shroom	44	-38.2888	5.08707e-05
1921	2R	10210412	stage 10	B	intron_variant	Shroom	1	-23.0011	0.000238307
1922	2R	10210428	stage 10	B	intron_variant	Shroom	33	-25.3557	0.000102617
1923	2R	10236514	stage 10	both	upstream_gene_variant	CG8613	2	25.9031	4.35702e-05
1924	2R	10236525	stage 10	both	upstream_gene_variant	CG8613	2	25.9031	4.35702e-05
1925	2R	10245759	stage 10	both	3_prime_UTR_variant	Arc1	1	22.4579	7.5481e-05
1926	2R	10264751	stage 10	both	upstream_gene_variant	CG34185	2	-30.8101	5.49465e-05
1927	2R	10264751	stage 10	B	upstream_gene_variant	CG34185	1	-21.853	8.28651e-05
1928	2R	10303555	stage 10	B	upstream_gene_variant	CG17385	1	24.5789	0.000104288
1929	2R	10328745	stage 10	B	intron_variant	Oaz	2	-23.1961	0.000149096
1930	2R	10328748	stage 10	B	intron_variant	Oaz	2	-23.1961	0.000149096
1931	2R	10338318	stage 10	both	intron_variant	Oaz	1	19.6101	9.8138e-05
1932	2R	10338340	stage 10	both	intron_variant	Oaz	1	18.806	6.99859e-05
1933	2R	10338503	stage 8	both	intron_variant	Oaz	1	19.5248	1.07992e-05
1934	2R	10338503	stage 10	both	intron_variant	Oaz	3	20.4507	1.80526e-05
1935	2R	10345112	stage 10	B	upstream_gene_variant	Oaz	1	-15.8106	9.04519e-05
1936	2R	10346419	stage 8	B	intron_variant	Oaz	1	24.8175	0.000105538
1937	2R	10379808	stage 10	B	intron_variant	L	2	26.3166	0.000126482
1938	2R	10419997	stage 10	both	intron_variant	ttv	20	25.879	4.98632e-05
1939	2R	10419997	stage 10	A	intron_variant	ttv	33	22.667	6.25845e-05
1940	2R	10420185	stage 10	both	intron_variant	ttv	46	27.9998	3.81127e-05
1941	2R	10420185	stage 10	A	intron_variant	ttv	24	21.4341	5.87116e-05
1942	2R	10420474	stage 10	A	intron_variant	ttv	3	-23.1895	9.34497e-05
1943	2R	10421598	stage 10	A	intron_variant	ttv	3	-15.8708	6.44792e-05
1944	2R	10425301	stage 10	A	intron_variant	ttv	1	27.3559	7.08643e-05
1945	2R	10425310	stage 10	A	intron_variant	ttv	1	27.3559	7.08643e-05
1946	2R	10425353	stage 10	A	intron_variant	ttv	6	-27.0126	9.75506e-05
1947	2R	10444624	stage 10	A	upstream_gene_variant	CG43919	4	-21.4755	9.1528e-05
1948	2R	10444657	stage 10	A	upstream_gene_variant	CG43919	4	-21.4755	9.1528e-05
1949	2R	10469022	stage 8	B	intron_variant	ttv	1	15.1868	4.46686e-05
1950	2R	10469024	stage 8	B	intron_variant	ttv	1	15.1868	4.46686e-05
1951	2R	10473027	stage 10	A	3_prime_UTR_variant	ttv	5	-17.5556	4.89935e-05
1952	2R	10478694	stage 8	both	upstream_gene_variant	CG12869	23	-30.3452	1.70869e-05
1953	2R	10478694	stage 8	B	upstream_gene_variant	CG12869	9	-22.1237	6.19402e-05
1954	2R	10478710	stage 8	both	5_prime_UTR_variant	CG12869	23	-30.3452	1.70869e-05
1955	2R	10478710	stage 8	B	5_prime_UTR_variant	CG12869	9	-22.1237	6.19402e-05
1956	2R	10478906	stage 10	A	downstream_gene_variant	RpI1	4	14.131	7.88597e-05
1957	2R	10514822	stage 10	B	upstream_gene_variant	CG10131	1	-17.5607	1.21598e-05
1958	2R	10552736	stage 10	A	synonymous_variant	CG12861	1	13.3821	9.23287e-05
1959	2R	10558102	stage 10	both	splice_region_variant&intron_variant	CG12866	3	22.9549	5.94519e-05
1960	2R	10558102	stage 10	A	splice_region_variant&intron_variant	CG12866	14	15.5452	5.65705e-05
1961	2R	10564793	stage 10	A	synonymous_variant	CG30480	14	16.9252	9.44666e-05
1962	2R	10564874	stage 10	A	synonymous_variant	CG30480	14	16.9252	9.44666e-05
1963	2R	10564892	stage 10	A	synonymous_variant	CG30480	14	16.9252	9.44666e-05
1964	2R	10564906	stage 10	A	missense_variant	CG30480	14	16.9252	9.44666e-05
1965	2R	10581020	stage 10	both	intron_variant	mspo	1	30.5419	0.000103102
1966	2R	10600080	stage 8	B	intron_variant	mspo	5	20.0116	7.35373e-05
1967	2R	10600081	stage 8	B	intron_variant	mspo	5	20.0116	7.35373e-05
1968	2R	10607538	stage 10	B	intergenic_region	mspo-CR43428	8	26.1888	0.000119
1969	2R	10608630	stage 10	B	intergenic_region	mspo-CR43428	1	-15.1635	8.65618e-05
1970	2R	10620284	stage 10	A	downstream_gene_variant	CR43428	14	15.7883	6.04477e-05
1971	2R	10625630	stage 10	both	downstream_gene_variant	CG12858	24	29.4518	5.07192e-05
1972	2R	10625671	stage 8	both	downstream_gene_variant	CG12858	2	27.7072	2.38751e-05
1973	2R	10625671	stage 10	both	downstream_gene_variant	CG12858	4	29.1385	3.48758e-05
1974	2R	10625671	stage 10	A	downstream_gene_variant	CG12858	2	24.3585	5.35546e-05
1975	2R	10625685	stage 8	both	downstream_gene_variant	CG12858	43	26.4492	2.42735e-05
1976	2R	10625685	stage 10	both	downstream_gene_variant	CG12858	39	26.8872	5.18126e-05
1977	2R	10625700	stage 8	both	downstream_gene_variant	CG12858	43	26.4492	2.42735e-05
1978	2R	10625700	stage 10	both	downstream_gene_variant	CG12858	39	26.8872	5.18126e-05
1979	2R	10630091	stage 8	B	synonymous_variant	CG12858	2	-19.0289	2.47652e-05
1980	2R	10630091	stage 10	B	synonymous_variant	CG12858	3	-18.7523	9.21179e-05
1981	2R	10630218	stage 8	both	upstream_gene_variant	CR43428	1	-30.0391	2.26739e-05
1982	2R	10630218	stage 8	B	upstream_gene_variant	CR43428	1	-19.579	2.41013e-05
1983	2R	10672655	stage 8	B	intron_variant	kn	1	19.7513	4.72476e-05
1984	2R	10689935	stage 10	A	upstream_gene_variant	kn	1	13.9016	4.72216e-05
1985	2R	10690137	stage 10	both	upstream_gene_variant	kn	1	27.9288	5.68031e-05
1986	2R	10690159	stage 10	both	upstream_gene_variant	kn	1	27.9288	5.68031e-05
1987	2R	10709789	stage 8	both	upstream_gene_variant	CG10202	12	28.5558	1.85804e-05
1988	2R	10709789	stage 10	both	upstream_gene_variant	CG10202	9	28.2658	6.7469e-05
1989	2R	10766713	stage 8	B	missense_variant	Cyp6a19	1	15.2397	2.08661e-05
1990	2R	10770957	stage 8	B	stop_gained	Cyp6a20	1	15.2397	2.08661e-05
1991	2R	10771682	stage 10	both	upstream_gene_variant	Cyp6a9	5	34.5557	3.33258e-05
1992	2R	10771682	stage 8	B	upstream_gene_variant	Cyp6a9	1	21.0181	8.82617e-05
1993	2R	10771800	stage 10	both	upstream_gene_variant	Cyp6a9	92	33.586	3.42055e-05
1994	2R	10771800	stage 8	B	upstream_gene_variant	Cyp6a9	56	19.3218	7.56114e-05
1995	2R	10772616	stage 10	both	upstream_gene_variant	Cyp6a9	86	33.5235	4.06115e-05
1996	2R	10849199	stage 10	B	synonymous_variant	aPKC	1	13.8689	0.000228559
1997	2R	10934078	stage 10	A	downstream_gene_variant	CR43622	2	16.2437	6.99519e-05
1998	2R	10950778	stage 8	B	intergenic_region	CG33467-chn	35	21.1604	5.11954e-05
1999	2R	10970032	stage 10	both	intergenic_region	CG33467-chn	1	20.8456	4.63292e-05
[truncated: 2,859 more rows]

## Sheet: Top 0.1%
	chr	pos	pheno	pop	col.class	col.gene	n.imputation	median.Score	median.pval
1	2L	84918	stage 8	B	intron_variant	net	2	10.7411	0.000774354
2	2L	91014	stage 10	both	upstream_gene_variant	net	1	22.6097	0.000380517
3	2L	261792	stage 8	both	3_prime_UTR_variant	CG17075	1	-18.8786	0.000652364
4	2L	285011	stage 10	both	upstream_gene_variant	CG11601	3	-23.1833	0.000862078
5	2L	332958	stage 8	both	upstream_gene_variant	CG43755	37	21.9248	0.000313678
6	2L	332958	stage 8	B	upstream_gene_variant	CG43755	25	17.843	0.000450781
7	2L	337314	stage 8	B	upstream_gene_variant	CG31921	10	14.7324	0.000307901
8	2L	371772	stage 10	A	intergenic_region	Ent1-al	1	14.7759	0.000688835
9	2L	373004	stage 8	both	intergenic_region	Ent1-al	1	18.1323	0.000506205
10	2L	373004	stage 8	B	intergenic_region	Ent1-al	27	13.1305	0.000292445
11	2L	384823	stage 8	both	synonymous_variant	al	1	22.5656	0.00046914
12	2L	384931	stage 8	both	intron_variant	al	1	22.5656	0.00046914
13	2L	437499	stage 10	both	upstream_gene_variant	CR43717	1	21.993	0.000576463
14	2L	438206	stage 8	both	upstream_gene_variant	CR43717	1	-26.6082	0.000422274
15	2L	438207	stage 8	both	upstream_gene_variant	CR43717	1	-26.6082	0.000422274
16	2L	451312	stage 8	B	upstream_gene_variant	CG4164	2	13.7032	0.000560363
17	2L	484345	stage 8	A	upstream_gene_variant	cbt	6	-15.6033	0.000952722
18	2L	487045	stage 8	both	upstream_gene_variant	ush	22	23.3578	0.000356846
19	2L	487045	stage 8	B	upstream_gene_variant	ush	2	16.3424	0.000910678
20	2L	504339	stage 8	B	intron_variant	ush	3	11.1493	0.00059933
21	2L	513132	stage 8	B	intron_variant	ush	1	17.6886	0.000538054
22	2L	513979	stage 8	both	intron_variant	ush	1	-25.4743	0.000613528
23	2L	513979	stage 8	A	intron_variant	ush	3	-17.484	0.00107782
24	2L	521466	stage 10	both	upstream_gene_variant	ush	1	15.3419	0.000856879
25	2L	521545	stage 10	both	upstream_gene_variant	ush	1	15.3419	0.000856879
26	2L	552263	stage 8	B	5_prime_UTR_variant	Ets21C	32	11.0079	0.000504645
27	2L	556745	stage 8	B	missense_variant	rempA	1	13.4943	0.000695268
28	2L	556764	stage 8	B	synonymous_variant	rempA	1	13.4943	0.000695268
29	2L	616036	stage 8	B	downstream_gene_variant	lectin-21Cb	1	-10.55	0.000916078
30	2L	630263	stage 8	B	downstream_gene_variant	lectin-21Ca	2	17.6748	0.000417527
31	2L	630267	stage 8	B	downstream_gene_variant	lectin-21Ca	2	17.6748	0.000417527
32	2L	630296	stage 8	B	downstream_gene_variant	lectin-21Ca	2	17.6748	0.000417527
33	2L	630338	stage 8	B	downstream_gene_variant	lectin-21Ca	2	17.6748	0.000417527
34	2L	630410	stage 8	B	downstream_gene_variant	lectin-21Ca	2	17.6748	0.000417527
35	2L	630480	stage 8	B	downstream_gene_variant	lectin-21Ca	2	17.6748	0.000417527
36	2L	631219	stage 8	B	downstream_gene_variant	CG2839	2	17.6748	0.000417527
37	2L	634350	stage 10	B	intergenic_region	CG2839-ds	3	12.3474	0.000932011
38	2L	634351	stage 10	B	intergenic_region	CG2839-ds	3	12.3474	0.000932011
39	2L	634354	stage 10	B	intergenic_region	CG2839-ds	3	12.3474	0.000932011
40	2L	634401	stage 10	both	intergenic_region	CG2839-ds	1	21.1218	0.000633924
41	2L	634401	stage 10	B	intergenic_region	CG2839-ds	1	13.7352	0.000206824
42	2L	634416	stage 10	both	intergenic_region	CG2839-ds	1	21.1218	0.000633924
43	2L	634416	stage 10	B	intergenic_region	CG2839-ds	1	13.7352	0.000206824
44	2L	639523	stage 8	B	downstream_gene_variant	ds	9	15.4663	0.000528366
45	2L	645227	stage 8	A	synonymous_variant	ds	1	-12.0895	0.00152036
46	2L	645233	stage 8	A	synonymous_variant	ds	1	-12.0895	0.00152036
47	2L	646500	stage 10	both	intron_variant	ds	1	23.8795	0.000876608
48	2L	650854	stage 8	B	intron_variant	ds	1	10.3553	0.000755975
49	2L	661069	stage 8	A	intron_variant	ds	47	19.0122	0.000741568
50	2L	661134	stage 8	A	intron_variant	ds	2	18.0332	0.000585253
51	2L	666673	stage 10	B	intron_variant	ds	1	17.1498	5.74737e-05
52	2L	668623	stage 8	A	intron_variant	ds	1	15.2161	0.000524057
53	2L	681037	stage 10	B	intron_variant	ds	1	11.7828	0.000659476
54	2L	683660	stage 10	B	intron_variant	ds	6	14.6598	0.000950068
55	2L	700610	stage 10	B	intron_variant	ds	2	-17.1921	0.000538999
56	2L	701074	stage 10	B	intron_variant	ds	1	11.7828	0.000659476
57	2L	703614	stage 8	both	intron_variant	ds	7	-23.4429	0.000466184
58	2L	706126	stage 8	both	synonymous_variant	ds	10	-22.7826	0.000312274
59	2L	706126	stage 8	B	synonymous_variant	ds	28	-22.428	0.000219079
60	2L	709467	stage 8	A	intron_variant	ds	1	-12.1428	0.000937844
61	2L	720563	stage 8	A	intergenic_region	ds-Hsp60B	1	-14.4024	0.000761451
62	2L	721464	stage 8	A	intergenic_region	ds-Hsp60B	2	-11.5645	0.00155163
63	2L	721528	stage 8	A	intergenic_region	ds-Hsp60B	2	-11.5645	0.00155163
64	2L	742179	stage 10	both	upstream_gene_variant	Eaat2	2	16.548	0.000518663
65	2L	742190	stage 10	both	upstream_gene_variant	Eaat2	2	16.548	0.000518663
66	2L	742191	stage 10	both	upstream_gene_variant	Eaat2	2	16.548	0.000518663
67	2L	775208	stage 8	A	upstream_gene_variant	CG13946	3	-14.761	0.000976675
68	2L	775208	stage 8	B	upstream_gene_variant	CG13946	1	20.4932	0.000666418
69	2L	787278	stage 10	B	synonymous_variant	Pkg21D	2	15.9484	0.00101582
70	2L	793612	stage 10	both	upstream_gene_variant	Pkg21D	3	17.1797	0.000606329
71	2L	793612	stage 10	B	upstream_gene_variant	Pkg21D	2	13.409	0.000699367
72	2L	793634	stage 8	B	upstream_gene_variant	Pkg21D	1	19.2239	0.000372987
73	2L	799500	stage 8	A	intergenic_region	Pkg21D-Nnf1b	1	-13.1444	0.00142078
74	2L	810366	stage 10	both	upstream_gene_variant	Nnf1b	10	23.1347	0.000435563
75	2L	810366	stage 10	B	upstream_gene_variant	Nnf1b	1	14.1896	0.0010808
76	2L	813096	stage 10	B	missense_variant	KH1	1	11.9253	0.00118544
77	2L	813332	stage 8	both	3_prime_UTR_variant	KH1	1	-19.7737	0.00073639
78	2L	813369	stage 10	B	3_prime_UTR_variant	KH1	1	11.3329	0.000974406
79	2L	813406	stage 10	B	3_prime_UTR_variant	Saf6	1	11.3329	0.000974406
80	2L	813413	stage 10	B	3_prime_UTR_variant	Saf6	1	11.3329	0.000974406
81	2L	814559	stage 8	both	synonymous_variant	Saf6	1	-19.7737	0.00073639
82	2L	837711	stage 10	B	downstream_gene_variant	dock	2	13.0603	0.00104532
83	2L	839641	stage 10	B	intron_variant	drongo	1	11.3329	0.000974406
84	2L	844591	stage 10	B	upstream_gene_variant	drongo	1	11.3329	0.000974406
85	2L	845090	stage 10	B	upstream_gene_variant	drongo	1	14.343	0.00102892
86	2L	847664	stage 10	B	upstream_gene_variant	drongo	1	-18.5565	0.000104265
87	2L	847964	stage 10	B	upstream_gene_variant	kraken	1	11.3329	0.000974406
88	2L	848146	stage 10	B	upstream_gene_variant	kraken	1	11.3329	0.000974406
89	2L	848986	stage 10	B	upstream_gene_variant	kraken	1	11.3329	0.000974406
90	2L	849494	stage 10	B	upstream_gene_variant	kraken	1	11.3329	0.000974406
91	2L	850060	stage 10	B	synonymous_variant	drongo	1	11.3329	0.000974406
92	2L	850532	stage 10	B	5_prime_UTR_variant	drongo	1	11.3329	0.000974406
93	2L	852095	stage 8	B	synonymous_variant	CG4291	1	-15.5119	0.000571707
94	2L	852098	stage 8	B	synonymous_variant	CG4291	1	-15.5119	0.000571707
95	2L	852469	stage 8	B	upstream_gene_variant	drongo	5	-17.0167	0.000358687
96	2L	855044	stage 8	B	upstream_gene_variant	drongo	1	-12.4131	0.000818291
97	2L	858222	stage 10	B	upstream_gene_variant	CG13950	1	11.3329	0.000974406
98	2L	858308	stage 10	B	upstream_gene_variant	CG13950	1	11.3329	0.000974406
99	2L	858324	stage 10	B	upstream_gene_variant	CG13950	1	11.3329	0.000974406
100	2L	859415	stage 8	B	upstream_gene_variant	CG13950	3	16.4035	0.000550302
101	2L	859540	stage 10	both	upstream_gene_variant	CG13950	5	17.9882	0.000639481
102	2L	859540	stage 10	B	upstream_gene_variant	CG13950	1	12.8843	0.000400346
103	2L	859546	stage 10	both	upstream_gene_variant	CG13950	5	17.9882	0.000639481
104	2L	859546	stage 10	B	upstream_gene_variant	CG13950	1	12.8843	0.000400346
105	2L	859769	stage 10	both	upstream_gene_variant	CG13950	8	18.7181	0.000629545
106	2L	859769	stage 10	B	upstream_gene_variant	CG13950	2	13.8898	0.000732073
107	2L	859795	stage 10	both	upstream_gene_variant	CG13950	8	18.7181	0.000629545
108	2L	859795	stage 10	B	upstream_gene_variant	CG13950	2	13.8898	0.000732073
109	2L	859814	stage 10	both	upstream_gene_variant	CG13950	8	18.7181	0.000629545
110	2L	859814	stage 10	B	upstream_gene_variant	CG13950	2	13.8898	0.000732073
111	2L	859824	stage 10	both	upstream_gene_variant	CG13950	8	18.7181	0.000629545
112	2L	859824	stage 10	B	upstream_gene_variant	CG13950	2	13.8898	0.000732073
113	2L	862683	stage 10	B	synonymous_variant	aru	1	11.3329	0.000974406
114	2L	865045	stage 10	B	5_prime_UTR_variant	aru	1	11.3329	0.000974406
115	2L	870652	stage 10	B	5_prime_UTR_variant	PNUTS	1	11.3329	0.000974406
116	2L	895621	stage 10	both	upstream_gene_variant	Lsp1beta	4	-22.5045	0.000575033
117	2L	896873	stage 10	both	upstream_gene_variant	Lsp1beta	1	24.8734	0.000754609
118	2L	913790	stage 8	B	upstream_gene_variant	GluRIIC	63	25.748	0.000357992
119	2L	924785	stage 8	B	intron_variant	CG4341	1	10.6188	0.000605978
120	2L	924790	stage 8	B	intron_variant	CG4341	1	10.6188	0.000605978
121	2L	925072	stage 8	B	intron_variant	CG4341	1	10.6188	0.000605978
122	2L	926887	stage 8	both	intron_variant	CG4341	1	-25.3472	0.000431825
123	2L	926887	stage 8	A	intron_variant	CG4341	3	-19.3235	0.000804715
124	2L	927506	stage 8	both	intron_variant	CG4341	1	-21.0165	0.000649961
125	2L	930412	stage 8	A	synonymous_variant	CG4341	1	-14.0283	0.000869829
126	2L	944412	stage 8	both	intron_variant	CG4341	21	34.9087	0.000534695
127	2L	944412	stage 8	B	intron_variant	CG4341	4	25.3717	0.000611594
128	2L	952525	stage 8	A	synonymous_variant	CG4341	29	-14.8901	0.000761904
129	2L	960311	stage 8	B	downstream_gene_variant	CG4341	9	-21.3845	0.000531647
130	2L	960316	stage 8	B	downstream_gene_variant	CG4341	9	-21.3845	0.000531647
131	2L	964959	stage 8	both	intergenic_region	CG4341-IA-2	3	27.7343	0.000540563
132	2L	966547	stage 8	both	intergenic_region	CG4341-IA-2	1	17.1374	0.000696137
133	2L	966559	stage 8	both	intergenic_region	CG4341-IA-2	1	17.1374	0.000696137
134	2L	967230	stage 8	both	intergenic_region	CG4341-IA-2	2	15.3562	0.00036415
135	2L	967230	stage 8	B	intergenic_region	CG4341-IA-2	8	14.0443	0.000377372
136	2L	967269	stage 8	B	intergenic_region	CG4341-IA-2	1	10.7645	0.000823446
137	2L	967934	stage 8	both	intergenic_region	CG4341-IA-2	2	18.9082	0.000522733
138	2L	990266	stage 10	both	intergenic_region	CG4341-IA-2	1	-23.1897	0.000258765
139	2L	1008351	stage 8	both	downstream_gene_variant	IA-2	1	21.0135	0.000446395
140	2L	1009333	stage 8	both	3_prime_UTR_variant	IA-2	1	18.7598	0.000508955
141	2L	1009348	stage 8	both	3_prime_UTR_variant	IA-2	1	18.7598	0.000508955
142	2L	1021266	stage 8	both	downstream_gene_variant	CG4375	6	-18.9391	0.00033395
143	2L	1021697	stage 8	B	downstream_gene_variant	CG4375	1	18.2434	0.000577223
144	2L	1030181	stage 8	A	upstream_gene_variant	CG4375	2	17.4538	0.000483512
145	2L	1030497	stage 10	both	upstream_gene_variant	CG4375	1	17.3062	0.000685262
146	2L	1039557	stage 8	A	upstream_gene_variant	IA-2	3	-15.3398	0.000674511
147	2L	1055668	stage 8	A	intron_variant	S	1	-16.5604	0.00134819
148	2L	1061122	stage 8	both	intron_variant	S	3	-17.2655	0.000403394
149	2L	1068456	stage 8	B	intron_variant	S	1	-18.2039	0.000943863
150	2L	1068731	stage 8	A	intron_variant	S	10	11.0451	0.000972612
151	2L	1071837	stage 10	both	intron_variant	S	4	-17.9194	0.000450661
152	2L	1071837	stage 10	B	intron_variant	S	2	-11.9755	0.000850643
153	2L	1074870	stage 8	both	upstream_gene_variant	ast	6	-17.5052	0.00045368
154	2L	1083269	stage 8	both	3_prime_UTR_variant	Atg4	3	-16.9137	0.000384923
155	2L	1083269	stage 10	both	3_prime_UTR_variant	Atg4	1	-16.0618	0.000746118
156	2L	1085755	stage 8	B	synonymous_variant	CG4629	1	16.9627	0.000641926
157	2L	1085761	stage 8	B	synonymous_variant	CG4629	1	16.9627	0.000641926
158	2L	1088004	stage 10	B	5_prime_UTR_variant	CG4629	2	12.4235	0.000932855
159	2L	1089068	stage 10	B	intron_variant	CG4629	29	17.4197	0.000818837
160	2L	1092732	stage 8	both	intron_variant	CG4629	6	26.3861	0.000489255
161	2L	1092732	stage 8	B	intron_variant	CG4629	6	24.1699	0.000413489
162	2L	1095721	stage 8	B	intron_variant	CG4629	2	14.7514	0.000592187
163	2L	1099363	stage 8	B	downstream_gene_variant	mtRNApol	2	14.7514	0.000592187
164	2L	1099376	stage 8	B	downstream_gene_variant	mtRNApol	2	14.7514	0.000592187
165	2L	1101008	stage 8	A	downstream_gene_variant	mtRNApol	1	-15.7054	0.000631924
166	2L	1125137	stage 10	B	upstream_gene_variant	CG4552	2	15.5682	0.000709203
167	2L	1137242	stage 8	B	upstream_gene_variant	Iris	19	10.977	0.00060957
168	2L	1139660	stage 8	B	synonymous_variant	CG4577	1	18.1092	0.000479109
169	2L	1159062	stage 8	B	synonymous_variant	Tango14	3	-11.6543	0.000583514
170	2L	1183159	stage 10	both	missense_variant	CG5126	1	16.9416	0.000558395
171	2L	1183170	stage 10	both	synonymous_variant	CG5126	1	16.9416	0.000558395
172	2L	1197400	stage 8	A	upstream_gene_variant	CG43348	1	-15.1492	0.000874679
173	2L	1199617	stage 8	A	3_prime_UTR_variant	CG43348	2	-14.8616	0.000946327
174	2L	1199777	stage 8	A	upstream_gene_variant	CG5139	5	-16.8928	0.00105224
175	2L	1199832	stage 8	A	upstream_gene_variant	CG5139	2	-14.8616	0.000946327
176	2L	1199843	stage 8	A	upstream_gene_variant	CG5139	2	-14.8616	0.000946327
177	2L	1199854	stage 8	A	upstream_gene_variant	CG5139	2	-14.8616	0.000946327
178	2L	1199866	stage 8	A	upstream_gene_variant	CG5139	2	-14.8616	0.000946327
179	2L	1200746	stage 8	A	upstream_gene_variant	CG5139	1	-15.4834	0.000839821
180	2L	1200845	stage 8	A	5_prime_UTR_variant	CG5011	2	-14.6078	0.000979842
181	2L	1203087	stage 10	both	upstream_gene_variant	CG5139	1	13.1488	0.00107483
182	2L	1203120	stage 10	both	upstream_gene_variant	CG5139	1	13.1488	0.00107483
183	2L	1203666	stage 8	A	upstream_gene_variant	CG5139	4	16.3015	0.000683059
184	2L	1203667	stage 8	A	upstream_gene_variant	CG5139	4	16.3015	0.000683059
185	2L	1204313	stage 8	B	5_prime_UTR_premature_start_codon_gain_variant	CG14342	1	10.355	0.000771795
186	2L	1204471	stage 8	B	splice_region_variant&intron_variant	CG14342	1	10.355	0.000771795
187	2L	1205188	stage 8	both	3_prime_UTR_variant	CG14342	5	18.5925	0.000679603
188	2L	1205188	stage 8	B	3_prime_UTR_variant	CG14342	2	16.7035	0.000673826
189	2L	1207653	stage 8	both	downstream_gene_variant	CG14342	4	17.3059	0.000813943
190	2L	1208385	stage 8	both	downstream_gene_variant	CG14342	32	26.9885	0.00046809
191	2L	1208385	stage 8	B	downstream_gene_variant	CG14342	10	20.1957	0.000478934
192	2L	1218563	stage 8	B	upstream_gene_variant	CR43263	3	-20.4397	0.000187834
193	2L	1238803	stage 8	A	upstream_gene_variant	CG5397	13	10.8601	0.00084054
194	2L	1241151	stage 8	B	missense_variant	CG5397	1	13.0935	0.000498772
195	2L	1241891	stage 10	B	missense_variant	CG5397	4	19.6144	0.000689083
196	2L	1242492	stage 8	B	downstream_gene_variant	CG5397	1	13.0935	0.000498772
197	2L	1242610	stage 8	both	downstream_gene_variant	CG5397	2	17.8204	0.000411872
198	2L	1243326	stage 8	B	downstream_gene_variant	CG5397	1	13.0935	0.000498772
199	2L	1245295	stage 8	B	downstream_gene_variant	CG5397	1	13.0935	0.000498772
200	2L	1245694	stage 8	B	downstream_gene_variant	CG5397	1	13.0935	0.000498772
201	2L	1247490	stage 8	B	intergenic_region	CG5397-robo3	4	12.1495	0.000458169
202	2L	1249925	stage 8	B	intergenic_region	CG5397-robo3	19	10.977	0.00060957
203	2L	1249926	stage 8	B	intergenic_region	CG5397-robo3	4	13.5423	0.000548359
204	2L	1251056	stage 8	B	intergenic_region	CG5397-robo3	19	10.977	0.00060957
205	2L	1253481	stage 8	both	upstream_gene_variant	robo3	7	-19.7648	0.000558011
206	2L	1268742	stage 10	A	intron_variant	robo3	1	-11.8622	0.000650406
207	2L	1272612	stage 10	both	intron_variant	robo3	2	-33.7187	0.000497507
208	2L	1273028	stage 10	both	intron_variant	robo3	15	-22.5598	0.000538314
209	2L	1273028	stage 10	A	intron_variant	robo3	4	-16.9737	0.000728875
210	2L	1273113	stage 10	A	intron_variant	robo3	2	-15.2939	0.00112032
211	2L	1277423	stage 8	both	intron_variant	robo3	1	-29.0993	0.000610871
212	2L	1278729	stage 8	B	intron_variant	robo3	19	25.7287	0.000463913
213	2L	1278949	stage 10	B	intron_variant	robo3	1	18.3211	0.000748037
214	2L	1278988	stage 8	B	intron_variant	robo3	1	18.5674	0.000681873
215	2L	1291983	stage 8	B	intron_variant	robo3	1	-16.9317	0.000318996
216	2L	1305556	stage 8	B	intergenic_region	robo3-a5	19	10.977	0.00061059
217	2L	1307495	stage 10	B	intergenic_region	robo3-a5	8	-19.2243	0.000716359
218	2L	1309596	stage 8	both	intergenic_region	robo3-a5	1	-31.5089	0.000492696
219	2L	1313539	stage 10	A	intergenic_region	robo3-a5	2	15.545	0.000634642
220	2L	1315771	stage 10	both	intergenic_region	robo3-a5	1	14.9319	0.000488568
221	2L	1315851	stage 10	both	intergenic_region	robo3-a5	1	17.5825	0.000589736
222	2L	1334307	stage 10	both	synonymous_variant	CG5440	12	-16.8458	0.000816261
223	2L	1344181	stage 10	both	upstream_gene_variant	CG33923	5	18.264	0.000487874
224	2L	1363574	stage 10	both	upstream_gene_variant	CG31659	1	-22.6356	0.000240781
225	2L	1363747	stage 10	both	upstream_gene_variant	CG31659	1	-14.3653	0.000530801
226	2L	1387444	stage 8	B	synonymous_variant	lea	1	-21.8016	0.00073257
227	2L	1388856	stage 10	B	intron_variant	lea	1	-13.0195	0.00112373
228	2L	1388857	stage 10	B	intron_variant	lea	1	-13.0195	0.00112373
229	2L	1409950	stage 8	both	intron_variant	lea	11	-29.4907	0.000565528
230	2L	1409950	stage 8	B	intron_variant	lea	1	-18.2696	0.000478766
231	2L	1410018	stage 8	both	intron_variant	lea	2	24.7387	0.000372
232	2L	1410340	stage 8	B	intron_variant	lea	10	-13.4592	0.000404979
233	2L	1421043	stage 10	A	upstream_gene_variant	lea	1	-17.3857	0.000352477
234	2L	1421158	stage 10	B	upstream_gene_variant	lea	3	-12.7565	0.00100519
235	2L	1421539	stage 10	A	upstream_gene_variant	lea	1	-11.4214	0.00057775
236	2L	1441071	stage 8	B	upstream_gene_variant	CG43402	1	10.2915	0.000408443
237	2L	1451862	stage 10	both	intergenic_region	CG43402-CG31928	1	-14.0107	0.000831951
238	2L	1471330	stage 8	B	intergenic_region	CG43402-CG31928	5	11.9561	0.000575837
239	2L	1471331	stage 8	B	intergenic_region	CG43402-CG31928	5	11.9561	0.000575837
240	2L	1471364	stage 8	B	intergenic_region	CG43402-CG31928	5	11.9561	0.000575837
241	2L	1473600	stage 8	both	intergenic_region	CG43402-CG31928	7	16.6433	0.000590929
242	2L	1493228	stage 10	both	synonymous_variant	CG31928	1	21.1136	0.000745816
243	2L	1493228	stage 10	B	synonymous_variant	CG31928	6	14.1378	0.000738588
244	2L	1493279	stage 10	both	synonymous_variant	CG31928	1	21.1136	0.000745816
245	2L	1493279	stage 10	B	synonymous_variant	CG31928	6	14.1378	0.000738588
246	2L	1493496	stage 10	both	missense_variant	CG31928	1	21.1136	0.000745816
247	2L	1493496	stage 10	B	missense_variant	CG31928	6	14.1378	0.000738588
248	2L	1493732	stage 10	B	upstream_gene_variant	CG33128	6	12.9509	0.000643611
249	2L	1493734	stage 10	B	upstream_gene_variant	CG33128	6	12.9509	0.000643611
250	2L	1507404	stage 10	both	upstream_gene_variant	CG7420	1	-15.2768	0.000673389
251	2L	1517426	stage 8	both	missense_variant	CG18132	1	31.0309	0.000788318
252	2L	1526487	stage 8	B	downstream_gene_variant	Or22a	1	20.8069	0.000422501
253	2L	1527227	stage 8	B	downstream_gene_variant	Or22b	1	20.8069	0.000422501
254	2L	1528017	stage 8	B	downstream_gene_variant	Or22b	1	20.8069	0.000422501
255	2L	1528054	stage 8	B	downstream_gene_variant	Or22b	1	20.8069	0.000422501
256	2L	1528082	stage 8	B	downstream_gene_variant	Or22b	93	22.2579	0.000349677
257	2L	1528182	stage 8	B	downstream_gene_variant	Or22b	1	20.8069	0.000422501
258	2L	1528195	stage 8	B	downstream_gene_variant	Or22b	1	20.8069	0.000422501
259	2L	1528208	stage 8	B	downstream_gene_variant	Or22b	1	20.8069	0.000422501
260	2L	1528218	stage 8	B	downstream_gene_variant	Or22b	1	20.8069	0.000422501
261	2L	1528313	stage 8	B	downstream_gene_variant	Or22b	1	20.8069	0.000422501
262	2L	1529164	stage 8	B	downstream_gene_variant	Or22b	32	19.6196	0.000355401
263	2L	1529216	stage 8	B	downstream_gene_variant	Or22b	32	19.6196	0.000355401
264	2L	1529543	stage 8	B	intergenic_region	Or22b-haf	42	19.3098	0.00037213
265	2L	1529838	stage 8	B	intergenic_region	Or22b-haf	36	20.732	0.000275884
266	2L	1529850	stage 8	B	intergenic_region	Or22b-haf	36	20.732	0.000275884
267	2L	1530318	stage 8	B	intergenic_region	Or22b-haf	25	19.4701	0.00043415
268	2L	1532975	stage 10	A	intergenic_region	Or22b-haf	1	-13.7908	0.000775665
269	2L	1534083	stage 8	B	intergenic_region	Or22b-haf	85	21.5009	0.000164383
270	2L	1534097	stage 8	B	intergenic_region	Or22b-haf	85	21.5009	0.000164383
271	2L	1534304	stage 8	B	intergenic_region	Or22b-haf	74	21.9598	0.00026328
272	2L	1535473	stage 8	B	intergenic_region	Or22b-haf	2	18.7485	0.000491979
273	2L	1535594	stage 8	B	intergenic_region	Or22b-haf	3	19.1066	0.000304493
274	2L	1537721	stage 8	B	intergenic_region	Or22b-haf	3	19.1066	0.000304493
275	2L	1537735	stage 8	B	intergenic_region	Or22b-haf	3	19.1066	0.000304493
276	2L	1538311	stage 8	B	intergenic_region	Or22b-haf	2	18.7485	0.000491979
277	2L	1538321	stage 8	B	intergenic_region	Or22b-haf	2	18.7485	0.000491979
278	2L	1538325	stage 8	B	intergenic_region	Or22b-haf	2	18.7485	0.000491979
279	2L	1539277	stage 8	B	intergenic_region	Or22b-haf	91	20.8799	0.000289608
280	2L	1542635	stage 8	B	intergenic_region	Or22b-haf	1	22.5647	0.000305776
281	2L	1550844	stage 8	A	upstream_gene_variant	haf	19	-19.5065	0.000922674
282	2L	1596856	stage 8	A	intron_variant	haf	1	-16.8741	0.00160144
283	2L	1619293	stage 10	B	intergenic_region	RFeSP-chinmo	7	-23.1115	0.00108452
284	2L	1619920	stage 8	A	intergenic_region	RFeSP-chinmo	1	-12.6837	0.000896267
285	2L	1620731	stage 8	B	intergenic_region	RFeSP-chinmo	3	14.5156	0.000408384
286	2L	1622967	stage 10	B	intergenic_region	RFeSP-chinmo	23	-16.118	0.000560428
287	2L	1622969	stage 10	B	intergenic_region	RFeSP-chinmo	23	-16.118	0.000560428
288	2L	1624080	stage 8	both	intergenic_region	RFeSP-chinmo	2	32.4951	0.000457132
289	2L	1624080	stage 8	B	intergenic_region	RFeSP-chinmo	2	25.0459	0.000452945
290	2L	1624217	stage 8	B	intergenic_region	RFeSP-chinmo	4	12.8089	0.000358462
291	2L	1624256	stage 8	B	intergenic_region	RFeSP-chinmo	1	23.1841	0.000632814
292	2L	1624257	stage 8	B	intergenic_region	RFeSP-chinmo	1	23.1841	0.000632814
293	2L	1627481	stage 8	B	intergenic_region	RFeSP-chinmo	1	22.1366	0.000429986
294	2L	1628236	stage 10	both	intergenic_region	RFeSP-chinmo	1	15.1782	0.00104136
295	2L	1628236	stage 10	B	intergenic_region	RFeSP-chinmo	1	14.3207	0.000750123
296	2L	1632386	stage 8	A	intergenic_region	RFeSP-chinmo	1	-18.1684	0.00120612
297	2L	1632388	stage 8	A	intergenic_region	RFeSP-chinmo	1	-18.1684	0.00120612
298	2L	1637062	stage 8	B	intergenic_region	RFeSP-chinmo	1	11.2856	0.000821755
299	2L	1637071	stage 8	B	intergenic_region	RFeSP-chinmo	1	11.5843	0.000303766
300	2L	1643094	stage 8	B	intergenic_region	RFeSP-chinmo	1	11.5255	0.000625637
301	2L	1650054	stage 8	B	upstream_gene_variant	chinmo	28	12.1082	0.000544549
302	2L	1651563	stage 10	A	5_prime_UTR_variant	chinmo	3	-14.1497	0.000914925
303	2L	1651845	stage 8	B	intron_variant	chinmo	28	12.1082	0.000544549
304	2L	1666484	stage 8	B	upstream_gene_variant	chinmo	62	-11.7504	0.000322841
305	2L	1666513	stage 10	both	upstream_gene_variant	chinmo	8	-20.4827	0.000611724
306	2L	1674577	stage 8	both	intron_variant	chinmo	5	-33.9205	0.000476323
307	2L	1674580	stage 8	both	intron_variant	chinmo	6	-33.7454	0.00051062
308	2L	1686841	stage 8	B	intron_variant	chinmo	1	-15.7902	0.000638996
309	2L	1687030	stage 8	B	intron_variant	chinmo	1	-18.7922	0.0005122
310	2L	1688846	stage 8	both	intron_variant	chinmo	1	19.1035	0.000468559
311	2L	1688846	stage 8	B	intron_variant	chinmo	1	13.0694	0.000730322
312	2L	1709216	stage 10	B	synonymous_variant	CG17660	5	11.6377	0.000996686
313	2L	1709428	stage 10	B	upstream_gene_variant	mRpL48	4	13.1507	0.000585762
314	2L	1709429	stage 10	B	upstream_gene_variant	mRpL48	4	13.1507	0.000585762
315	2L	1711243	stage 8	B	synonymous_variant	mRpL48	3	12.5153	0.000494774
316	2L	1717121	stage 8	A	synonymous_variant	CG18317	1	-13.5907	0.00116497
317	2L	1719051	stage 8	B	upstream_gene_variant	frtz	1	11.4116	0.000350947
318	2L	1722711	stage 8	B	downstream_gene_variant	Eno	4	-12.2576	0.000483413
319	2L	1733604	stage 8	both	upstream_gene_variant	Eno	2	-20.0219	0.000511896
320	2L	1733610	stage 8	both	upstream_gene_variant	Eno	2	-20.0219	0.000511896
321	2L	1743232	stage 10	both	intron_variant	CG17646	1	15.7172	0.00089221
322	2L	1747920	stage 8	B	upstream_gene_variant	CG17648	1	10.4209	0.000868318
323	2L	1752052	stage 8	both	5_prime_UTR_variant	CG17712	12	17.6204	0.00060271
324	2L	1752052	stage 8	B	5_prime_UTR_variant	CG17712	11	16.5025	0.000411522
325	2L	1753720	stage 8	both	upstream_gene_variant	CG17712	1	14.8721	0.000469424
326	2L	1753720	stage 8	B	upstream_gene_variant	CG17712	1	11.2428	0.000462042
327	2L	1815910	stage 8	B	intergenic_region	Gr22a-CG31933	2	12.9889	0.000636768
328	2L	1821041	stage 8	B	downstream_gene_variant	CG31933	4	12.762	0.000424125
329	2L	1822536	stage 8	both	synonymous_variant	CG31933	1	-20.2382	0.000325163
330	2L	1827885	stage 8	B	upstream_gene_variant	CG31933	2	10.8221	0.000946111
331	2L	1841718	stage 10	both	intron_variant	wry	4	24.068	0.000706408
332	2L	1841718	stage 10	B	intron_variant	wry	4	17.1504	0.000905003
333	2L	1841845	stage 10	both	intron_variant	wry	5	25.7019	0.000727145
334	2L	1841845	stage 10	B	intron_variant	wry	1	19.1416	0.000749671
335	2L	1844474	stage 10	B	synonymous_variant	wry	1	-15.7813	0.00143608
336	2L	1844481	stage 10	B	missense_variant	wry	1	-15.7813	0.00143608
337	2L	1845387	stage 8	B	intron_variant	wry	1	23.3939	0.000557883
338	2L	1849424	stage 8	B	intron_variant	wry	1	-15.6135	0.000924013
339	2L	1856251	stage 10	B	downstream_gene_variant	CG31663	47	15.2014	0.00057205
340	2L	1862932	stage 10	both	downstream_gene_variant	wry	2	-19.6598	0.000584505
341	2L	1862932	stage 8	B	downstream_gene_variant	wry	1	-17.3474	0.000590232
342	2L	1862932	stage 10	B	downstream_gene_variant	wry	5	-16.5178	0.00100208
343	2L	1862953	stage 10	both	downstream_gene_variant	wry	2	-19.6598	0.000584505
344	2L	1862953	stage 8	B	downstream_gene_variant	wry	1	-17.3474	0.000590232
345	2L	1862953	stage 10	B	downstream_gene_variant	wry	5	-16.5178	0.00100208
346	2L	1874554	stage 8	B	downstream_gene_variant	CG7295	40	13.2358	0.000283281
347	2L	1874630	stage 8	B	downstream_gene_variant	CG7295	40	13.2358	0.000283281
348	2L	1874659	stage 8	B	downstream_gene_variant	CG7295	40	13.2358	0.000283281
349	2L	1878008	stage 10	B	downstream_gene_variant	CG15358	3	12.6527	0.000765247
350	2L	1884820	stage 8	B	5_prime_UTR_variant	CG7337	2	10.8815	0.000597952
351	2L	1901078	stage 10	A	intron_variant	CG7337	1	-13.0562	0.000691511
352	2L	1908423	stage 8	both	upstream_gene_variant	CG7337	1	-19.505	0.000285079
353	2L	1908442	stage 8	both	upstream_gene_variant	CG7337	1	-19.505	0.000285079
354	2L	1908461	stage 8	both	upstream_gene_variant	CG7337	1	-19.505	0.000285079
355	2L	1908810	stage 10	B	upstream_gene_variant	CG7337	8	-14.9232	0.000845893
356	2L	1910343	stage 10	both	upstream_gene_variant	CG7337	1	13.6875	0.000787907
357	2L	1913708	stage 8	both	intron_variant	CG7337	2	-18.3179	0.00047319
358	2L	1914070	stage 8	both	intron_variant	CG7337	1	-18.4781	0.000589472
359	2L	1914182	stage 8	both	intron_variant	CG7337	2	-18.3179	0.00047319
360	2L	1914191	stage 8	both	intron_variant	CG7337	1	-29.8351	0.000564614
361	2L	1914415	stage 8	both	intron_variant	CG7337	2	-18.3179	0.00047319
362	2L	1914418	stage 8	both	intron_variant	CG7337	2	-18.3179	0.00047319
363	2L	1914503	stage 8	both	intron_variant	CG7337	2	-18.3179	0.00047319
364	2L	1914554	stage 8	both	intron_variant	CG7337	2	-18.3179	0.00047319
365	2L	1914559	stage 8	both	intron_variant	CG7337	2	-18.3179	0.00047319
366	2L	1914603	stage 8	both	intron_variant	CG7337	4	-20.0848	0.000348548
367	2L	1914603	stage 8	B	intron_variant	CG7337	3	-16.8696	0.000849414
368	2L	1914788	stage 8	B	intron_variant	CG7337	1	-17.4168	0.000634869
369	2L	1916034	stage 8	both	intron_variant	CG7337	1	33.8385	0.000690016
370	2L	1916034	stage 8	B	intron_variant	CG7337	1	24.7584	0.000796974
371	2L	1916403	stage 8	both	intron_variant	CG7337	2	-18.0471	0.000454642
372	2L	1917141	stage 8	both	intron_variant	CG7337	7	-19.5564	0.000591966
373	2L	1917141	stage 8	B	intron_variant	CG7337	78	-16.1237	0.000110181
374	2L	1917277	stage 8	both	intron_variant	CG7337	1	-22.9456	0.000181224
375	2L	1917277	stage 8	B	intron_variant	CG7337	47	-17.2289	0.000204557
376	2L	1917468	stage 8	B	intron_variant	CG7337	100	18.5569	0.000163734
377	2L	1917530	stage 8	B	intron_variant	CG7337	5	19.3137	0.000472113
378	2L	1917549	stage 8	B	intron_variant	CG7337	100	18.5569	0.000163734
379	2L	1918099	stage 8	both	intron_variant	CG7337	15	-19.5669	0.00048608
380	2L	1918401	stage 8	B	intron_variant	CG7337	2	-22.5086	0.000719843
381	2L	1919467	stage 8	both	intron_variant	CG7337	3	-22.8426	0.00068251
382	2L	1920000	stage 8	both	intron_variant	CG7337	15	-19.5669	0.00048608
383	2L	1920072	stage 8	both	intron_variant	CG7337	9	-23.0452	0.000428918
384	2L	1921507	stage 8	both	intron_variant	CG7337	1	-22.9214	0.000632708
385	2L	1924383	stage 10	both	upstream_gene_variant	CG7337	5	-19.1207	0.00054021
386	2L	1931534	stage 8	B	intron_variant	CG7337	1	16.6054	0.00125109
387	2L	1933766	stage 8	both	downstream_gene_variant	tRNA:G3:22BCa	2	20.2572	0.000636392
388	2L	1933766	stage 8	B	downstream_gene_variant	tRNA:G3:22BCa	1	15.0177	0.000700861
389	2L	1933774	stage 8	both	downstream_gene_variant	tRNA:G3:22BCa	2	20.2572	0.000636392
390	2L	1933774	stage 8	B	downstream_gene_variant	tRNA:G3:22BCa	1	15.0177	0.000700861
391	2L	1935278	stage 8	B	synonymous_variant	CG7337	1	15.2882	0.000899366
392	2L	1954616	stage 8	B	upstream_gene_variant	erm	1	11.7305	0.00108315
393	2L	1967233	stage 8	B	downstream_gene_variant	tRNA:CR31942	1	-12.6779	0.000905183
394	2L	1980297	stage 8	B	synonymous_variant	CG15356	1	-15.0107	0.000690677
395	2L	1985892	stage 8	both	upstream_gene_variant	Npc2a	1	-21.5775	0.0005002
396	2L	1994775	stage 8	B	upstream_gene_variant	Obp22a	3	10.3882	0.000741286
397	2L	1994778	stage 8	B	upstream_gene_variant	Obp22a	3	10.3882	0.000741286
398	2L	1996592	stage 10	both	upstream_gene_variant	Obp22a	1	30.6285	0.000408016
399	2L	1998419	stage 8	A	synonymous_variant	CG33543	1	-13.3542	0.00134824
400	2L	1998445	stage 8	A	missense_variant	CG33543	1	-13.3542	0.00134824
401	2L	2001465	stage 8	A	synonymous_variant	CG33543	16	-19.6841	0.00104774
402	2L	2014716	stage 10	both	upstream_gene_variant	tRNA:CR31939	1	-16.7398	0.00111464
403	2L	2014994	stage 10	both	upstream_gene_variant	tRNA:CR31939	1	-19.5184	0.000598253
404	2L	2033346	stage 8	B	synonymous_variant	CG42296	33	-12.6947	0.000430108
405	2L	2049951	stage 8	B	upstream_gene_variant	Or22c	1	11.8369	0.000551012
406	2L	2050017	stage 8	B	upstream_gene_variant	Or22c	1	11.8369	0.000551012
407	2L	2051124	stage 8	B	upstream_gene_variant	Or22c	1	17.0595	0.000798299
408	2L	2061322	stage 8	B	downstream_gene_variant	Or22c	1	13.1748	0.000373038
409	2L	2066008	stage 10	B	intron_variant	dpr3	16	-13.5541	0.000602237
410	2L	2069926	stage 10	B	intron_variant	dpr3	1	-14.0957	0.000446575
411	2L	2069930	stage 10	B	intron_variant	dpr3	1	-14.0957	0.000446575
412	2L	2069950	stage 10	B	intron_variant	dpr3	1	-14.0957	0.000446575
413	2L	2070885	stage 8	both	intron_variant	dpr3	2	19.284	0.000425445
414	2L	2077911	stage 8	B	upstream_gene_variant	CG12674	1	-15.5163	0.000609996
415	2L	2079866	stage 8	both	upstream_gene_variant	CG12674	1	-15.7628	0.000686472
416	2L	2079866	stage 8	B	upstream_gene_variant	CG12674	2	-13.8384	0.000459064
417	2L	2086266	stage 8	B	downstream_gene_variant	CG12674	1	11.6217	0.000269027
418	2L	2097704	stage 8	both	intron_variant	dpr3	2	-19.4241	0.000397612
419	2L	2097704	stage 8	B	intron_variant	dpr3	3	-17.4379	0.000534369
420	2L	2097708	stage 8	both	intron_variant	dpr3	2	-19.4241	0.000397612
421	2L	2097708	stage 8	B	intron_variant	dpr3	3	-17.4379	0.000534369
422	2L	2098541	stage 10	B	intron_variant	dpr3	2	-15.1422	0.000818689
423	2L	2099371	stage 10	B	intron_variant	dpr3	2	-15.1422	0.000818689
424	2L	2099439	stage 10	B	intron_variant	dpr3	1	-16.7996	0.000787678
425	2L	2124013	stage 8	A	downstream_gene_variant	CG4259	1	-13.013	0.00116294
426	2L	2124645	stage 8	B	downstream_gene_variant	CG4259	1	11.1375	0.000454282
427	2L	2130213	stage 8	B	upstream_gene_variant	CG4259	1	11.1375	0.000454282
428	2L	2137141	stage 8	B	3_prime_UTR_variant	GlyP	1	11.1375	0.000454282
429	2L	2152363	stage 8	B	synonymous_variant	AIF	1	11.8094	0.000692934
430	2L	2154828	stage 8	B	synonymous_variant	AIF	1	11.1375	0.000454282
431	2L	2157921	stage 8	B	3_prime_UTR_variant	aop	1	11.1375	0.000454282
432	2L	2163417	stage 8	B	upstream_gene_variant	aop	1	11.1375	0.000454282
433	2L	2164326	stage 8	both	upstream_gene_variant	aop	4	-25.4729	0.000294018
434	2L	2169928	stage 10	B	intron_variant	aop	1	-19.4932	0.000852039
435	2L	2182352	stage 10	A	upstream_gene_variant	aop	1	-11.0705	0.000897671
436	2L	2184996	stage 8	B	synonymous_variant	CG43751	1	-13.8631	0.00044565
437	2L	2186358	stage 10	both	upstream_gene_variant	tRNA:CR31946	1	14.5455	0.000432187
438	2L	2192837	stage 10	A	5_prime_UTR_variant	CG34172	3	-14.724	0.00071541
439	2L	2238646	stage 8	both	synonymous_variant	Tengl2	2	23.2419	0.000444683
440	2L	2254930	stage 8	B	synonymous_variant	Send1	1	15.3247	0.000441557
441	2L	2254942	stage 8	B	synonymous_variant	Send1	4	-17.7438	0.00020093
442	2L	2254976	stage 8	B	missense_variant	Send1	4	-17.7438	0.00020093
443	2L	2258344	stage 8	B	upstream_gene_variant	Send1	12	-19.1045	0.000373452
444	2L	2261719	stage 10	B	upstream_gene_variant	CG4270	6	15.7978	0.000471606
445	2L	2261729	stage 10	B	upstream_gene_variant	CG4270	6	15.7978	0.000471606
446	2L	2261738	stage 10	B	upstream_gene_variant	CG4270	6	15.7978	0.000471606
447	2L	2261740	stage 10	B	upstream_gene_variant	CG4270	6	15.7978	0.000471606
448	2L	2262251	stage 8	B	upstream_gene_variant	CG4270	1	10.6438	0.000729199
449	2L	2263774	stage 10	A	downstream_gene_variant	CG34049	2	-21.6591	0.000496777
450	2L	2275468	stage 8	A	downstream_gene_variant	CR43753	1	9.33876	0.00100364
451	2L	2282826	stage 8	A	upstream_gene_variant	CR43753	1	11.8419	0.00135312
452	2L	2282828	stage 8	A	upstream_gene_variant	CR43753	1	11.8419	0.00135312
453	2L	2289850	stage 10	B	upstream_gene_variant	CR43754	1	16.0094	0.0009264
454	2L	2306835	stage 8	B	upstream_gene_variant	CG16995	4	14.5657	0.000615085
455	2L	2310523	stage 8	B	upstream_gene_variant	eys	25	11.1372	0.000442464
456	2L	2320474	stage 8	B	intron_variant	CG9967	1	-12.3008	0.000754793
457	2L	2324714	stage 8	B	intron_variant	CG9967	1	-13.2222	0.0007796
458	2L	2331314	stage 8	both	intron_variant	CG9967	1	13.1092	0.000826249
459	2L	2338223	stage 8	A	intron_variant	CG9967	2	10.6236	0.000832934
460	2L	2338287	stage 8	A	intron_variant	CG9967	1	10.6396	0.000832472
461	2L	2350273	stage 8	B	intron_variant	CG9967	96	19.0691	0.000336312
462	2L	2356125	stage 8	both	downstream_gene_variant	Rab5	1	15.1427	0.000819857
463	2L	2356125	stage 8	B	downstream_gene_variant	Rab5	1	12.0542	0.00102491
464	2L	2356161	stage 8	both	downstream_gene_variant	Rab5	1	15.1427	0.000819857
465	2L	2356161	stage 8	B	downstream_gene_variant	Rab5	1	12.0542	0.00102491
466	2L	2418955	stage 8	B	synonymous_variant	CG34447	2	-18.5272	0.00074166
467	2L	2427701	stage 10	both	upstream_gene_variant	dpp	2	16.3031	0.000728957
468	2L	2429164	stage 8	B	intron_variant	dpp	2	-18.5272	0.00074166
469	2L	2435380	stage 8	B	intron_variant	dpp	44	17.401	0.000536859
470	2L	2435483	stage 8	both	intron_variant	dpp	7	18.8632	0.000639308
471	2L	2435483	stage 8	B	intron_variant	dpp	100	18.0664	0.000143475
472	2L	2445772	stage 8	both	upstream_gene_variant	dpp	1	13.1164	0.000439327
473	2L	2446684	stage 8	both	upstream_gene_variant	dpp	1	-16.3123	0.000449097
474	2L	2450690	stage 8	both	upstream_gene_variant	dpp	1	13.1164	0.000439327
475	2L	2474820	stage 10	both	intergenic_region	tRNA:Y1:22Fa-CG15393	2	-20.35	0.000714809
476	2L	2474820	stage 8	A	intergenic_region	tRNA:Y1:22Fa-CG15393	1	-12.3371	0.000651711
477	2L	2476090	stage 8	A	intergenic_region	tRNA:Y1:22Fa-CG15393	7	-12.1312	0.000958592
478	2L	2482101	stage 8	B	intergenic_region	tRNA:Y1:22Fa-CG15393	1	9.89921	0.000888486
479	2L	2487979	stage 8	B	upstream_gene_variant	oaf	1	-15.1011	0.000374685
480	2L	2496225	stage 8	B	upstream_gene_variant	Slh	1	-15.1198	0.000785442
481	2L	2499446	stage 8	both	downstream_gene_variant	oaf	2	-18.898	0.000570381
482	2L	2499446	stage 8	B	downstream_gene_variant	oaf	1	-15.1198	0.000785442
483	2L	2499817	stage 8	both	downstream_gene_variant	oaf	2	-18.898	0.000570381
484	2L	2499817	stage 8	B	downstream_gene_variant	oaf	1	-15.1198	0.000785442
485	2L	2500723	stage 8	both	downstream_gene_variant	oaf	3	-18.7317	0.000369578
486	2L	2500723	stage 8	B	downstream_gene_variant	oaf	1	-15.1198	0.000785442
487	2L	2502354	stage 8	both	downstream_gene_variant	oaf	1	-19.4019	0.000374513
488	2L	2502354	stage 8	B	downstream_gene_variant	oaf	1	-15.1198	0.000785442
489	2L	2503171	stage 8	B	downstream_gene_variant	oaf	1	-15.1198	0.000785442
490	2L	2503277	stage 8	both	downstream_gene_variant	oaf	4	-20.6635	0.000606339
491	2L	2503277	stage 8	B	downstream_gene_variant	oaf	1	-15.1198	0.000785442
492	2L	2503281	stage 8	both	downstream_gene_variant	oaf	4	-20.6635	0.000606339
493	2L	2503281	stage 8	B	downstream_gene_variant	oaf	1	-15.1198	0.000785442
494	2L	2503286	stage 8	both	downstream_gene_variant	oaf	4	-20.6635	0.000606339
495	2L	2503286	stage 8	B	downstream_gene_variant	oaf	1	-15.1198	0.000785442
496	2L	2503338	stage 8	both	downstream_gene_variant	oaf	4	-20.6635	0.000606339
497	2L	2503338	stage 8	B	downstream_gene_variant	oaf	1	-15.1198	0.000785442
498	2L	2503373	stage 8	B	downstream_gene_variant	oaf	2	-16.6493	0.000476967
499	2L	2503668	stage 8	both	downstream_gene_variant	oaf	3	-19.3743	0.000639392
500	2L	2503668	stage 8	B	downstream_gene_variant	oaf	1	-15.1198	0.000785442
501	2L	2503698	stage 8	both	downstream_gene_variant	oaf	3	-19.3743	0.000639392
502	2L	2503698	stage 8	B	downstream_gene_variant	oaf	1	-15.1198	0.000785442
503	2L	2503712	stage 8	both	downstream_gene_variant	oaf	3	-19.3743	0.000639392
504	2L	2503712	stage 8	B	downstream_gene_variant	oaf	1	-15.1198	0.000785442
505	2L	2504360	stage 8	both	intergenic_region	oaf-CG3528	3	-19.3743	0.000639392
506	2L	2504360	stage 8	B	intergenic_region	oaf-CG3528	1	-15.1198	0.000785442
507	2L	2504903	stage 8	both	intergenic_region	oaf-CG3528	3	-19.3743	0.000639392
508	2L	2504903	stage 8	B	intergenic_region	oaf-CG3528	1	-15.1198	0.000785442
509	2L	2528644	stage 10	B	intergenic_region	CG3528-CG3515	1	11.834	0.000780804
510	2L	2529114	stage 10	B	intergenic_region	CG3528-CG3515	1	11.834	0.000780804
511	2L	2533231	stage 10	B	intergenic_region	CG3528-CG3515	1	12.2592	0.000715907
512	2L	2533521	stage 8	B	intergenic_region	CG3528-CG3515	1	11.978	0.000420084
513	2L	2536847	stage 8	B	intergenic_region	CG3528-CG3515	2	-20.3245	0.000453527
514	2L	2537744	stage 8	both	intergenic_region	CG3528-CG3515	1	-23.0765	0.000598126
515	2L	2537744	stage 8	B	intergenic_region	CG3528-CG3515	49	-17.115	0.0003659
516	2L	2538145	stage 8	A	intergenic_region	CG3528-CG3515	1	-13.1984	0.00122687
517	2L	2538707	stage 10	both	intergenic_region	CG3528-CG3515	1	-22.2058	0.000554552
518	2L	2538862	stage 10	both	intergenic_region	CG3528-CG3515	1	-22.6178	0.000901624
519	2L	2538874	stage 10	both	intergenic_region	CG3528-CG3515	1	-22.6178	0.000901624
520	2L	2539515	stage 8	A	intergenic_region	CG3528-CG3515	2	-14.1746	0.000309841
521	2L	2539767	stage 8	A	intergenic_region	CG3528-CG3515	4	-11.1942	0.000962385
522	2L	2543660	stage 8	B	intergenic_region	CG3528-CG3515	3	11.5263	0.000373408
523	2L	2543862	stage 8	B	intergenic_region	CG3528-CG3515	3	22.1509	0.000388525
524	2L	2543929	stage 8	B	intergenic_region	CG3528-CG3515	3	22.1509	0.000388525
525	2L	2546350	stage 8	B	downstream_gene_variant	CG3515	1	-11.8821	0.000929371
526	2L	2547143	stage 8	B	downstream_gene_variant	CG3515	1	-14.8716	0.000269852
527	2L	2547718	stage 10	both	downstream_gene_variant	CG3515	1	19.2733	0.000309275
528	2L	2548761	stage 8	both	downstream_gene_variant	CG3515	4	26.1666	0.000557579
529	2L	2553534	stage 8	A	upstream_gene_variant	CG3515	1	10.9933	0.00139063
530	2L	2554503	stage 8	both	upstream_gene_variant	CG3515	15	23.0897	0.000437866
531	2L	2554503	stage 8	A	upstream_gene_variant	CG3515	3	16.5216	0.000990606
532	2L	2558828	stage 8	B	downstream_gene_variant	Cyp309a1	2	-14.4275	0.000227056
533	2L	2562355	stage 8	both	downstream_gene_variant	Cyp309a1	1	22.3385	0.000423467
534	2L	2589657	stage 8	B	upstream_gene_variant	Drp1	1	9.95369	0.000830249
535	2L	2590668	stage 8	both	intron_variant	CG15394	6	21.9168	0.0004001
536	2L	2590668	stage 8	B	intron_variant	CG15394	13	17.7293	0.000283473
537	2L	2602833	stage 8	both	intergenic_region	CG15394-CG15395	1	20.0383	0.000244806
538	2L	2605652	stage 8	B	upstream_gene_variant	CG15395	1	-16.7886	0.000605139
539	2L	2618715	stage 8	B	upstream_gene_variant	CG43403	1	12.35	0.000197212
540	2L	2621381	stage 8	A	downstream_gene_variant	CG43403	2	-10.4428	0.000791143
541	2L	2623844	stage 8	both	downstream_gene_variant	CG43403	3	21.4859	0.00063669
542	2L	2639383	stage 10	both	intergenic_region	CG43403-CR43852	2	-19.4229	0.000469455
543	2L	2642559	stage 8	both	upstream_gene_variant	CR43852	11	15.6051	0.000581402
544	2L	2642559	stage 8	B	upstream_gene_variant	CR43852	10	12.4651	0.000467776
545	2L	2643878	stage 10	B	upstream_gene_variant	CR43852	2	16.3494	0.000509608
546	2L	2647229	stage 8	both	synonymous_variant	CG9962	1	-21.1869	0.000519111
547	2L	2647229	stage 8	A	synonymous_variant	CG9962	1	-13.2225	0.00166467
548	2L	2649343	stage 8	A	synonymous_variant	CG33125	1	-13.4986	0.000817688
549	2L	2663801	stage 8	B	upstream_gene_variant	CG9879	1	10.784	0.000645812
550	2L	2663820	stage 8	B	upstream_gene_variant	CG9879	1	10.784	0.000645812
551	2L	2665102	stage 8	B	5_prime_UTR_variant	CG9879	2	11.0153	0.000529012
552	2L	2665380	stage 8	B	missense_variant	CG9879	2	11.0153	0.000529012
553	2L	2665381	stage 8	B	missense_variant	CG9879	2	11.0153	0.000529012
554	2L	2667738	stage 8	B	upstream_gene_variant	Gr23a	4	-11.4845	0.000682522
555	2L	2674538	stage 10	both	upstream_gene_variant	CG31690	4	-18.8708	0.000660728
556	2L	2674607	stage 10	both	upstream_gene_variant	CG31690	4	-18.8708	0.000660728
557	2L	2674609	stage 10	both	upstream_gene_variant	CG31690	4	-18.8708	0.000660728
558	2L	2677435	stage 10	both	upstream_gene_variant	CG31690	1	-16.7627	0.00105828
559	2L	2686088	stage 8	B	intron_variant	CG31690	10	10.9398	0.000543768
560	2L	2686242	stage 8	B	intron_variant	CG31690	10	10.9398	0.000543768
561	2L	2693939	stage 8	A	downstream_gene_variant	CG15398	1	-13.2061	0.000364492
562	2L	2698432	stage 8	both	upstream_gene_variant	CG15398	1	17.4046	0.000562459
563	2L	2698973	stage 8	both	upstream_gene_variant	CG15398	4	-16.7725	0.000403185
564	2L	2698973	stage 8	B	upstream_gene_variant	CG15398	2	-14.9078	0.000321859
565	2L	2698974	stage 8	both	upstream_gene_variant	CG15398	4	-16.7725	0.000403185
566	2L	2698974	stage 8	B	upstream_gene_variant	CG15398	2	-14.9078	0.000321859
567	2L	2699110	stage 8	both	upstream_gene_variant	CG15398	8	14.7305	0.000598001
568	2L	2699110	stage 8	B	upstream_gene_variant	CG15398	11	12.3926	0.000512479
569	2L	2699324	stage 8	B	upstream_gene_variant	CG15398	1	-14.5487	0.000568591
570	2L	2699338	stage 8	B	upstream_gene_variant	CG15398	1	-14.5487	0.000568591
571	2L	2699354	stage 8	B	upstream_gene_variant	CG15398	1	-14.5487	0.000568591
572	2L	2699357	stage 8	B	upstream_gene_variant	CG15398	1	-14.5487	0.000568591
573	2L	2714211	stage 8	B	intron_variant	CG31690	1	-13.1158	0.000391178
574	2L	2714211	stage 10	B	intron_variant	CG31690	2	-12.134	0.000632156
575	2L	2722105	stage 8	both	downstream_gene_variant	CG31690	4	14.7829	0.000492482
576	2L	2722105	stage 8	B	downstream_gene_variant	CG31690	9	13.2049	0.00061059
577	2L	2722544	stage 8	B	downstream_gene_variant	CG31690	16	-20.2859	0.000535117
578	2L	2724988	stage 8	B	intergenic_region	CG31690-CG31689	10	10.9386	0.000544288
579	2L	2724990	stage 8	B	intergenic_region	CG31690-CG31689	10	10.9386	0.000544288
580	2L	2736841	stage 8	B	upstream_gene_variant	mir-4914	1	10.1227	0.000679264
581	2L	2742747	stage 8	B	missense_variant	Hrs	93	12.3086	0.000391489
582	2L	2743001	stage 8	B	synonymous_variant	Hrs	2	11.0133	0.000529775
583	2L	2744429	stage 8	B	missense_variant	CG9961	2	-14.6978	0.00024184
584	2L	2749596	stage 8	B	upstream_gene_variant	CG9961	1	-13.3079	0.000199382
585	2L	2766536	stage 8	B	synonymous_variant	aph-1	2	-17.92	0.000617078
586	2L	2797819	stage 8	B	upstream_gene_variant	CR43821	12	11.7178	0.000439955
587	2L	2797822	stage 8	B	upstream_gene_variant	CR43821	12	11.7178	0.000439955
588	2L	2797858	stage 8	B	upstream_gene_variant	Syt1	12	11.7178	0.000439955
589	2L	2799409	stage 8	B	upstream_gene_variant	Syt1	2	15.0896	0.000485416
590	2L	2800243	stage 10	both	upstream_gene_variant	Syt1	1	-18.2336	0.000558824
591	2L	2800243	stage 10	A	upstream_gene_variant	Syt1	1	-15.8204	0.00127387
592	2L	2800244	stage 10	both	upstream_gene_variant	Syt1	1	-18.2336	0.000558824
593	2L	2800244	stage 10	A	upstream_gene_variant	Syt1	1	-15.8204	0.00127387
594	2L	2800261	stage 10	both	upstream_gene_variant	Syt1	1	-18.2336	0.000558824
595	2L	2800261	stage 10	A	upstream_gene_variant	Syt1	1	-15.8204	0.00127387
596	2L	2800559	stage 8	B	upstream_gene_variant	Syt1	2	12.6214	0.000422822
597	2L	2815970	stage 10	A	splice_region_variant	Duox	4	-14.8515	0.000426106
598	2L	2816295	stage 8	A	3_prime_UTR_variant	Duox	1	-10.345	0.00105479
599	2L	2821594	stage 10	B	downstream_gene_variant	CG3123	2	14.4629	0.000727782
600	2L	2828253	stage 8	B	upstream_gene_variant	CG3123	2	-13.1692	0.000455318
601	2L	2830373	stage 8	both	upstream_gene_variant	Duox	1	17.699	0.000467109
602	2L	2830373	stage 8	B	upstream_gene_variant	Duox	8	14.3059	0.000415428
603	2L	2830376	stage 8	both	upstream_gene_variant	Duox	1	17.699	0.000467109
604	2L	2830376	stage 8	B	upstream_gene_variant	Duox	8	14.3059	0.000415428
605	2L	2830382	stage 8	both	upstream_gene_variant	Duox	1	17.699	0.000467109
606	2L	2830382	stage 8	B	upstream_gene_variant	Duox	8	14.3059	0.000415428
607	2L	2830388	stage 8	both	upstream_gene_variant	Duox	1	17.699	0.000467109
608	2L	2830388	stage 8	B	upstream_gene_variant	Duox	8	14.3059	0.000415428
609	2L	2832094	stage 10	A	upstream_gene_variant	Duox	9	-12.3068	0.000827649
610	2L	2832111	stage 10	A	upstream_gene_variant	Duox	9	-12.3068	0.000827649
611	2L	2834408	stage 10	B	upstream_gene_variant	Duox	1	22.8141	0.000944896
612	2L	2843662	stage 8	B	missense_variant	CG18558	1	20.1875	0.00036845
613	2L	2855472	stage 8	B	upstream_gene_variant	RpS21	16	12.8722	0.000495193
614	2L	2855473	stage 8	B	upstream_gene_variant	RpS21	16	12.8722	0.000495193
615	2L	2858745	stage 8	B	upstream_gene_variant	CG3104	1	15.4194	0.000334481
616	2L	2863650	stage 8	both	downstream_gene_variant	CG31694	3	27.4071	0.000527194
617	2L	2863779	stage 10	both	downstream_gene_variant	CG31694	1	-21.5491	0.00104935
618	2L	2863779	stage 10	B	downstream_gene_variant	CG31694	2	-16.3332	0.000785338
619	2L	2872240	stage 8	B	upstream_gene_variant	CG8814	5	19.4454	0.000256657
620	2L	2872286	stage 8	B	upstream_gene_variant	CG8814	5	19.4454	0.000256657
621	2L	2872317	stage 8	B	upstream_gene_variant	CG8814	5	19.4454	0.000256657
622	2L	2878320	stage 8	B	upstream_gene_variant	CG31694	1	-22.9663	0.000354996
623	2L	2880192	stage 8	B	synonymous_variant	betaggt-II	8	23.4642	0.000445671
624	2L	2885678	stage 8	both	5_prime_UTR_variant	NTPase	3	23.0476	0.00052807
625	2L	2885678	stage 8	B	5_prime_UTR_variant	NTPase	98	19.0671	0.000220064
626	2L	2888704	stage 8	B	upstream_gene_variant	NTPase	6	16.2695	0.000423399
627	2L	2899450	stage 8	B	intron_variant	lilli	99	25.5872	0.000137155
628	2L	2919531	stage 8	B	intron_variant	lilli	5	12.9264	0.000475459
629	2L	2930834	stage 8	both	intron_variant	lilli	1	-17.029	0.000593075
630	2L	2930834	stage 8	B	intron_variant	lilli	2	-16.8691	0.000618553
631	2L	2940679	stage 8	B	intron_variant	lilli	3	-15.24	0.000629347
632	2L	2940688	stage 8	B	intron_variant	lilli	4	-18.0013	0.000364111
633	2L	2940688	stage 10	B	intron_variant	lilli	1	-16.7712	0.000427653
634	2L	2940716	stage 8	B	intron_variant	lilli	3	-16.061	0.000438729
635	2L	2944627	stage 8	both	upstream_gene_variant	lilli	10	-22.7668	0.000300262
636	2L	2944627	stage 8	B	upstream_gene_variant	lilli	16	-19.5075	0.000512445
637	2L	2951146	stage 8	A	upstream_gene_variant	Rbp9	4	-10.3959	0.0010057
638	2L	2957424	stage 8	B	upstream_gene_variant	Rbp9	1	-11.2939	0.000949188
639	2L	2957829	stage 8	B	upstream_gene_variant	Rbp9	1	-11.2939	0.000949188
640	2L	2958090	stage 8	B	upstream_gene_variant	Rbp9	1	-11.2939	0.000949188
641	2L	2958133	stage 8	B	upstream_gene_variant	Rbp9	1	-11.2939	0.000949188
642	2L	2958438	stage 8	B	upstream_gene_variant	Rbp9	1	-11.2939	0.000949188
643	2L	2961362	stage 8	B	synonymous_variant	Rbp9	2	-17.8966	0.000468388
644	2L	2962755	stage 8	A	synonymous_variant	Rbp9	1	-10.9433	0.00153284
645	2L	2962980	stage 8	B	synonymous_variant	Rbp9	1	-16.7018	0.000603955
646	2L	2963969	stage 8	B	missense_variant	Rbp9	1	-18.7605	0.00013633
647	2L	2964082	stage 8	B	synonymous_variant	Rbp9	1	-18.7605	0.00013633
648	2L	2993587	stage 8	both	5_prime_UTR_variant	CG3558	1	-20.6205	0.000523351
649	2L	2993587	stage 8	B	5_prime_UTR_variant	CG3558	1	-17.9797	0.000963139
650	2L	2993612	stage 8	both	5_prime_UTR_variant	CG3558	1	-20.6205	0.000523351
651	2L	2993612	stage 8	B	5_prime_UTR_variant	CG3558	1	-17.9797	0.000963139
652	2L	2994887	stage 10	A	synonymous_variant	CG3558	1	-15.7711	0.000496711
653	2L	2996674	stage 8	A	synonymous_variant	CG3558	1	-8.82546	0.00127971
654	2L	2999086	stage 8	B	upstream_gene_variant	CG17265	1	-17.9416	0.000427828
655	2L	2999125	stage 10	B	upstream_gene_variant	CG17265	1	-15.8168	0.000931492
656	2L	3026479	stage 8	B	upstream_gene_variant	alpha4GT1	1	-12.3785	0.000690843
657	2L	3042107	stage 8	B	upstream_gene_variant	CG17259	5	11.1604	0.000435297
658	2L	3056670	stage 8	both	5_prime_UTR_variant	CG3523	5	-23.5473	0.000639743
659	2L	3059204	stage 8	B	downstream_gene_variant	v(2)k05816	9	-14.9138	0.000515146
660	2L	3064941	stage 8	A	synonymous_variant	CG3523	1	-11.7016	0.0011012
661	2L	3064977	stage 8	A	synonymous_variant	CG3523	8	-10.4835	0.000733693
662	2L	3065346	stage 8	A	synonymous_variant	CG3523	1	-11.9286	0.0007341
663	2L	3066198	stage 8	A	synonymous_variant	CG3523	8	-10.4835	0.000733693
664	2L	3072129	stage 8	A	downstream_gene_variant	CG3523	7	-12.7001	0.000920741
665	2L	3085086	stage 8	A	intron_variant	toc	1	-14.8716	0.00131415
666	2L	3093517	stage 10	both	upstream_gene_variant	toc	4	-32.3779	0.000803702
667	2L	3093520	stage 10	both	upstream_gene_variant	toc	4	-32.3779	0.000803702
668	2L	3096179	stage 8	A	upstream_gene_variant	toc	1	-11.2883	0.000761292
669	2L	3101091	stage 8	A	intron_variant	toc	3	-13.6025	0.000431588
670	2L	3111014	stage 8	both	upstream_gene_variant	toc	2	-14.9942	0.000551658
671	2L	3111014	stage 8	A	upstream_gene_variant	toc	31	-13.4768	0.000984044
672	2L	3117531	stage 8	A	intron_variant	toc	3	-10.2072	0.00100277
673	2L	3121443	stage 10	both	intron_variant	toc	1	19.5369	0.000115131
674	2L	3121630	stage 8	both	intron_variant	toc	8	21.4484	0.000652539
675	2L	3121630	stage 10	both	intron_variant	toc	6	22.7448	0.000581916
676	2L	3122105	stage 8	B	intron_variant	toc	1	21.5575	0.000750634
677	2L	3127056	stage 10	A	synonymous_variant	toc	1	-16.1478	0.000638574
678	2L	3127579	stage 8	A	missense_variant	toc	2	-12.5167	0.000729403
679	2L	3130616	stage 8	A	downstream_gene_variant	CG15403	1	-12.408	0.000404298
680	2L	3130661	stage 8	A	downstream_gene_variant	CG15403	1	-15.1734	0.000848629
681	2L	3152158	stage 8	A	intron_variant	Mad	2	-11.2892	0.000954184
682	2L	3165246	stage 8	both	upstream_gene_variant	tRNA:S7:23Eb	3	-23.6727	0.000363931
683	2L	3165246	stage 8	B	upstream_gene_variant	tRNA:S7:23Eb	2	-18.5686	0.000511594
684	2L	3176070	stage 8	B	upstream_gene_variant	CG34406	1	13.2301	0.00118309
685	2L	3184987	stage 8	both	synonymous_variant	CG34393	1	-25.9322	0.000442511
686	2L	3196246	stage 8	both	intron_variant	CG34393	3	20.3754	0.000532602
687	2L	3197817	stage 8	A	intron_variant	CG34393	1	-13.3662	0.000908763
688	2L	3212013	stage 8	B	intergenic_region	CG34393-CG3347	9	20.3525	0.000457158
689	2L	3212193	stage 8	B	intergenic_region	CG34393-CG3347	1	22.638	0.000196548
690	2L	3212613	stage 10	both	intergenic_region	CG34393-CG3347	21	-27.4849	0.000708763
691	2L	3215286	stage 8	B	intergenic_region	CG34393-CG3347	1	11.6404	0.000705881
692	2L	3216851	stage 8	B	intergenic_region	CG34393-CG3347	1	-17.4085	0.000639642
693	2L	3233493	stage 10	B	intergenic_region	CG34393-CG3347	10	-17.8653	0.000854653
694	2L	3234508	stage 8	A	intergenic_region	CG34393-CG3347	1	-11.5023	0.00117841
695	2L	3250364	stage 8	B	intergenic_region	CG34393-CG3347	6	12.4641	0.000433238
696	2L	3250647	stage 8	B	intergenic_region	CG34393-CG3347	1	11.9564	0.000712517
697	2L	3263885	stage 8	A	intergenic_region	CG34393-CG3347	1	-11.0538	0.00131644
698	2L	3265808	stage 10	B	upstream_gene_variant	CG3347	4	15.9223	0.000615713
699	2L	3266528	stage 8	both	upstream_gene_variant	CG3347	12	-24.3057	0.000293225
700	2L	3266528	stage 10	both	upstream_gene_variant	CG3347	29	-25.0314	0.000444881
701	2L	3266528	stage 10	A	upstream_gene_variant	CG3347	9	-21.5581	0.000773239
702	2L	3266528	stage 8	B	upstream_gene_variant	CG3347	1	-12.2263	0.00032631
703	2L	3267379	stage 8	A	upstream_gene_variant	CG3347	1	-11.9585	0.000395241
704	2L	3268762	stage 10	both	upstream_gene_variant	CG3347	1	-18.4683	0.000584893
705	2L	3268762	stage 8	A	upstream_gene_variant	CG3347	1	-11.9789	0.0010886
706	2L	3269448	stage 10	A	5_prime_UTR_variant	CG3347	1	-12.8291	0.0008995
707	2L	3274212	stage 8	A	downstream_gene_variant	CG3347	1	-13.1547	0.00127525
708	2L	3280352	stage 8	A	synonymous_variant	CG3332	1	-14.3495	0.000561204
709	2L	3281269	stage 8	B	upstream_gene_variant	CG3332	1	-11.6091	0.000847913
710	2L	3285827	stage 8	A	intergenic_region	CG3332-CG9664	4	-13.3981	0.00087861
711	2L	3292988	stage 10	A	synonymous_variant	CG9664	1	-20.5408	0.000279525
712	2L	3321100	stage 8	A	upstream_gene_variant	CG3326	3	-11.0384	0.000810769
713	2L	3343851	stage 8	B	intron_variant	E23	51	-14.1888	0.000285774
714	2L	3348869	stage 8	A	intron_variant	E23	2	-12.1415	0.000618618
715	2L	3349746	stage 10	both	intron_variant	E23	1	-26.0028	0.000491417
716	2L	3349746	stage 10	B	intron_variant	E23	4	-17.4888	0.000834098
717	2L	3356837	stage 10	A	upstream_gene_variant	E23	1	-11.8536	0.000532637
718	2L	3372205	stage 8	A	upstream_gene_variant	CG34394	10	16.7879	0.000915966
719	2L	3372830	stage 8	both	missense_variant	CG34394	5	-20.9251	0.000578592
720	2L	3399290	stage 10	B	downstream_gene_variant	CG34175	2	17.6519	0.000945496
721	2L	3402365	stage 10	A	downstream_gene_variant	CG34175	1	-17.138	0.000517107
722	2L	3418244	stage 8	B	downstream_gene_variant	CG31952	4	16.3934	0.000529425
723	2L	3432882	stage 8	A	intergenic_region	pgant2-CG2772	1	9.09572	0.00139732
724	2L	3445990	stage 8	A	upstream_gene_variant	CG2772	12	-12.3697	0.00104595
725	2L	3446964	stage 8	A	synonymous_variant	CG2772	1	-10.1042	0.00110727
726	2L	3447038	stage 8	A	synonymous_variant	CG2772	2	-10.1034	0.0010421
727	2L	3447149	stage 8	A	synonymous_variant	CG2772	1	-10.1042	0.00110727
728	2L	3447849	stage 8	A	upstream_gene_variant	Snx1	2	-10.1034	0.0010421
729	2L	3449186	stage 8	A	upstream_gene_variant	Snx1	2	-10.1034	0.0010421
730	2L	3449515	stage 8	B	upstream_gene_variant	Snx1	1	-11.0342	0.000993901
731	2L	3457387	stage 8	A	5_prime_UTR_variant	sec5	1	-12.0682	0.00157444
732	2L	3490016	stage 8	A	downstream_gene_variant	tim	1	-13.5105	0.000900185
733	2L	3504139	stage 8	A	synonymous_variant	tim	1	-10.2423	0.00104507
734	2L	3518222	stage 10	A	synonymous_variant	CG3213	1	-14.3636	0.000454261
735	2L	3518224	stage 10	A	missense_variant	CG3213	1	-14.3636	0.000454261
736	2L	3518231	stage 10	A	synonymous_variant	CG3213	1	-14.3636	0.000454261
737	2L	3520517	stage 10	A	missense_variant	CG8851	1	-14.4859	0.000595963
738	2L	3520608	stage 10	A	missense_variant	CG8851	1	-14.3636	0.000454261
739	2L	3522739	stage 8	A	missense_variant	Sr-CIV	3	-15.3025	0.000784114
740	2L	3522740	stage 8	A	missense_variant	Sr-CIV	3	-15.3025	0.000784114
741	2L	3523508	stage 8	A	missense_variant	Sr-CIV	4	18.9287	0.00122925
742	2L	3532068	stage 8	A	upstream_gene_variant	Spindly	1	-10.6223	0.0013622
743	2L	3542603	stage 8	A	intron_variant	drm	50	-12.2164	0.000628852
744	2L	3542680	stage 8	A	intron_variant	drm	1	-12.1262	0.00108411
745	2L	3544680	stage 8	A	intron_variant	drm	3	-12.9396	0.00110325
746	2L	3544700	stage 8	A	intron_variant	drm	4	-12.5203	0.00121621
747	2L	3544729	stage 8	A	intron_variant	drm	2	-13.9167	0.0012325
748	2L	3544756	stage 8	A	intron_variant	drm	2	-13.9167	0.0012325
749	2L	3544759	stage 8	A	intron_variant	drm	2	-13.9167	0.0012325
750	2L	3544760	stage 8	A	intron_variant	drm	2	-13.9167	0.0012325
751	2L	3544763	stage 8	A	intron_variant	drm	2	-13.9167	0.0012325
752	2L	3557958	stage 8	both	intergenic_region	drm-CR43822	1	-20.8266	0.000460475
753	2L	3557958	stage 10	both	intergenic_region	drm-CR43822	1	-22.3516	0.000297354
754	2L	3558640	stage 8	both	intergenic_region	drm-CR43822	2	-23.4222	0.00052354
755	2L	3558969	stage 10	both	intergenic_region	drm-CR43822	2	26.4505	0.000647905
756	2L	3570845	stage 8	B	upstream_gene_variant	CR43822	9	13.1431	0.000532453
757	2L	3579352	stage 8	A	synonymous_variant	sob	4	-10.686	0.000906601
758	2L	3581799	stage 8	A	upstream_gene_variant	sob	2	-13.9136	0.000858439
759	2L	3584265	stage 8	B	upstream_gene_variant	sob	4	17.0031	0.00041846
760	2L	3595894	stage 8	B	intergenic_region	CR43823-odd	27	16.5426	0.000476591
761	2L	3630891	stage 8	both	intron_variant	for	1	-22.3267	0.00075388
762	2L	3631278	stage 8	both	intron_variant	for	2	-26.561	0.0005187
763	2L	3631718	stage 8	both	5_prime_UTR_variant	for	24	-27.0368	0.000447234
764	2L	3669168	stage 8	both	upstream_gene_variant	Sfp24Ba	6	-21.1475	0.000302789
765	2L	3669168	stage 8	A	upstream_gene_variant	Sfp24Ba	7	-14.405	0.00112769
766	2L	3669205	stage 8	A	upstream_gene_variant	Sfp24Ba	11	-12.2649	0.0010105
767	2L	3669209	stage 8	A	upstream_gene_variant	Sfp24Ba	11	-12.2649	0.0010105
768	2L	3675900	stage 8	both	intron_variant	CG34340	12	22.0876	0.000540457
769	2L	3676862	stage 8	both	intron_variant	CG34340	44	-18.1588	0.000340076
770	2L	3676862	stage 8	A	intron_variant	CG34340	8	-10.2891	0.000961592
771	2L	3678546	stage 8	both	intron_variant	CG34340	6	-22.0101	0.000296745
772	2L	3678546	stage 8	A	intron_variant	CG34340	29	-14.5977	0.000833987
773	2L	3678859	stage 10	both	intron_variant	CG34340	1	17.1693	0.000802888
774	2L	3692670	stage 10	both	upstream_gene_variant	CG16704	3	-27.8381	0.000547301
775	2L	3695644	stage 8	both	upstream_gene_variant	CG16704	2	17.4016	0.000467925
776	2L	3711191	stage 8	A	missense_variant	cutlet	1	-11.9228	0.000869817
777	2L	3711203	stage 8	A	missense_variant	cutlet	1	-11.9228	0.000869817
778	2L	3729444	stage 8	A	upstream_gene_variant	CG10019	6	-15.7874	0.00101953
779	2L	3758012	stage 8	A	upstream_gene_variant	CG43707	5	-13.1601	0.00113624
780	2L	3773364	stage 8	A	upstream_gene_variant	CR43704	2	12.4964	0.000497143
781	2L	3780762	stage 8	B	upstream_gene_variant	CG31960	1	14.5793	0.00126739
782	2L	3780763	stage 8	B	upstream_gene_variant	CG31960	1	14.5793	0.00126739
783	2L	3788946	stage 8	A	upstream_gene_variant	CG3921	2	-11.2226	0.00134525
784	2L	3797305	stage 8	A	synonymous_variant	CG3921	31	-12.7871	0.000666992
785	2L	3797351	stage 8	A	missense_variant	CG3921	31	-12.7871	0.000666992
786	2L	3802343	stage 10	B	3_prime_UTR_variant	CG3921	1	-16.724	0.00083917
787	2L	3810139	stage 8	A	downstream_gene_variant	l(2)k16918	1	-18.3828	0.00115358
788	2L	3813243	stage 8	A	downstream_gene_variant	l(2)k16918	4	-10.7543	0.00103529
789	2L	3821986	stage 10	B	upstream_gene_variant	slp1	3	19.5427	0.000954468
790	2L	3824887	stage 8	A	upstream_gene_variant	slp1	17	-14.3678	0.000930837
791	2L	3825224	stage 8	A	upstream_gene_variant	slp1	1	-20.0297	0.00154216
792	2L	3825326	stage 8	A	upstream_gene_variant	slp1	72	-15.6197	0.000527467
793	2L	3827284	stage 8	A	downstream_gene_variant	slp1	42	-12.4878	0.000781061
794	2L	3845581	stage 8	A	intergenic_region	slp2-CG3964	1	14.8316	0.00102319
795	2L	3852773	stage 8	B	intergenic_region	slp2-CG3964	4	14.9915	0.000533277
796	2L	3854718	stage 8	B	intergenic_region	slp2-CG3964	1	12.2476	0.000800235
797	2L	3855189	stage 8	A	intergenic_region	slp2-CG3964	5	-12.7717	0.00116037
798	2L	3862128	stage 8	B	upstream_gene_variant	CG3964	41	18.4111	0.000352521
799	2L	3862406	stage 8	B	upstream_gene_variant	CG3964	68	16.9571	0.000391003
800	2L	3880226	stage 8	A	upstream_gene_variant	capu	2	-10.8448	0.000859161
801	2L	3882256	stage 8	both	upstream_gene_variant	capu	5	14.4912	0.000723809
802	2L	3882367	stage 8	A	upstream_gene_variant	capu	1	-11.1602	0.00116975
803	2L	3887890	stage 8	A	intron_variant	capu	6	-10.375	0.00113723
804	2L	3897742	stage 8	A	upstream_gene_variant	capu	4	-11.1	0.00114105
805	2L	3897749	stage 8	A	upstream_gene_variant	capu	4	-11.1	0.00114105
806	2L	3897754	stage 8	A	upstream_gene_variant	capu	4	-11.1	0.00114105
807	2L	3897983	stage 8	A	upstream_gene_variant	capu	1	10.6435	0.00158928
808	2L	3897983	stage 10	A	upstream_gene_variant	capu	2	11.5602	0.000841912
809	2L	3902603	stage 8	A	5_prime_UTR_variant	capu	31	-12.4685	0.000915353
810	2L	3903948	stage 8	A	3_prime_UTR_variant	fred	1	-13.7765	0.000316764
811	2L	3907132	stage 10	both	upstream_gene_variant	capu	1	-19.0855	0.000468121
812	2L	3907135	stage 10	both	upstream_gene_variant	capu	1	-19.0855	0.000468121
813	2L	3907141	stage 10	both	upstream_gene_variant	capu	1	-19.0855	0.000468121
814	2L	3925669	stage 8	A	intron_variant	fred	1	15.8387	0.00115264
815	2L	3937332	stage 8	A	intron_variant	fred	1	-21.9969	0.000759549
816	2L	3939183	stage 10	B	intron_variant	fred	1	14.6333	0.0010267
817	2L	3945377	stage 10	both	intron_variant	fred	1	29.0962	0.000394575
818	2L	3956155	stage 8	B	intron_variant	fred	1	21.6316	0.000466937
819	2L	3961861	stage 8	both	intron_variant	fred	1	27.4439	0.000364477
820	2L	3962395	stage 8	A	intron_variant	fred	1	18.2206	0.00101133
821	2L	4002854	stage 8	A	upstream_gene_variant	CG34176	1	-16.6385	0.00125971
822	2L	4002862	stage 8	A	upstream_gene_variant	CG34176	1	-16.6385	0.00125971
823	2L	4002875	stage 8	A	upstream_gene_variant	CG34176	1	-16.6385	0.00125971
824	2L	4009401	stage 8	A	downstream_gene_variant	CG34176	1	-19.7859	0.00155708
825	2L	4013465	stage 8	B	downstream_gene_variant	CG43774	2	12.526	0.00035705
826	2L	4019230	stage 8	A	intergenic_region	CG43774-ed	1	-11.1179	0.00126173
827	2L	4022745	stage 8	A	intergenic_region	CG43774-ed	3	-11.6105	0.000866288
828	2L	4024238	stage 8	A	intergenic_region	CG43774-ed	2	-11.7893	0.00117903
829	2L	4027213	stage 8	A	upstream_gene_variant	ed	1	-10.4162	0.00124951
830	2L	4028673	stage 8	A	upstream_gene_variant	ed	4	-11.1429	0.000972591
831	2L	4028725	stage 10	both	upstream_gene_variant	ed	1	17.9534	0.00111915
832	2L	4028890	stage 8	A	upstream_gene_variant	ed	34	14.4891	0.000847471
833	2L	4029407	stage 10	B	upstream_gene_variant	ed	2	15.3123	0.000708368
834	2L	4037899	stage 8	both	intron_variant	ed	42	-14.5844	0.000475823
835	2L	4037899	stage 8	A	intron_variant	ed	5	-12.7966	0.00126233
836	2L	4039896	stage 10	B	intron_variant	ed	2	-15.7143	0.000606677
837	2L	4040579	stage 10	B	intron_variant	ed	1	23.0847	0.000751416
838	2L	4044887	stage 8	both	intron_variant	ed	2	20.2538	0.000728482
839	2L	4044897	stage 8	both	intron_variant	ed	2	20.2538	0.000728482
840	2L	4046185	stage 8	both	intron_variant	ed	8	-20.6328	0.000570232
841	2L	4050107	stage 8	B	intron_variant	ed	17	-14.979	0.000583016
842	2L	4051117	stage 8	A	intron_variant	ed	8	-13.1668	0.00108445
843	2L	4051147	stage 8	A	intron_variant	ed	13	-12.6116	0.000975153
844	2L	4051172	stage 8	A	intron_variant	ed	1	-9.87746	0.000650933
845	2L	4051173	stage 8	A	intron_variant	ed	2	-13.3049	0.00119831
846	2L	4051222	stage 8	both	intron_variant	ed	1	-13.1136	0.000496628
847	2L	4051222	stage 8	A	intron_variant	ed	1	-10.4391	0.00099475
848	2L	4055006	stage 8	B	intron_variant	ed	22	-15.5528	0.000496806
849	2L	4057043	stage 8	A	intron_variant	ed	1	-21.8109	0.00107047
850	2L	4061612	stage 8	both	intron_variant	ed	23	-15.806	0.00047692
851	2L	4078511	stage 8	A	intron_variant	ed	1	15.7622	0.000402449
852	2L	4089429	stage 10	both	downstream_gene_variant	snoRNA:Me28S-C437	1	18.2111	0.000712292
853	2L	4100334	stage 10	both	intron_variant	ed	3	-22.2053	0.000607409
854	2L	4108815	stage 10	both	intron_variant	ed	1	-20.479	0.000475268
855	2L	4110161	stage 10	both	intron_variant	ed	1	-17.0064	0.000387292
856	2L	4110161	stage 10	A	intron_variant	ed	1	-12.6093	0.00062165
857	2L	4111367	stage 8	A	intron_variant	ed	38	-15.2914	0.000629836
858	2L	4134048	stage 8	both	intergenic_region	Sr-CI-CG2955	18	17.3707	0.000376244
859	2L	4134048	stage 8	B	intergenic_region	Sr-CI-CG2955	22	15.892	0.000449742
860	2L	4134077	stage 8	both	intergenic_region	Sr-CI-CG2955	6	-25.3936	0.000371928
861	2L	4134077	stage 10	A	intergenic_region	Sr-CI-CG2955	1	-14.3749	0.000742388
862	2L	4192778	stage 8	B	missense_variant	CG3714	1	-18.6294	0.00053608
863	2L	4197535	stage 8	B	upstream_gene_variant	CG3714	2	19.6925	0.000288268
864	2L	4198293	stage 10	B	upstream_gene_variant	CG3714	2	10.6913	0.00071269
865	2L	4198294	stage 10	B	upstream_gene_variant	CG3714	2	10.6913	0.00071269
866	2L	4200302	stage 8	both	synonymous_variant	ft	1	17.2822	0.000693177
867	2L	4201778	stage 8	both	synonymous_variant	ft	1	-24.859	0.000573178
868	2L	4201844	stage 8	both	upstream_gene_variant	CG3714	15	-30.2334	0.000423148
869	2L	4201844	stage 8	A	upstream_gene_variant	CG3714	11	-17.677	0.00126577
870	2L	4201848	stage 8	both	upstream_gene_variant	CG3714	15	-30.2334	0.000423148
871	2L	4201848	stage 8	A	upstream_gene_variant	CG3714	11	-17.677	0.00126577
872	2L	4201852	stage 8	both	upstream_gene_variant	CG3714	15	-30.2334	0.000423148
873	2L	4201852	stage 8	A	upstream_gene_variant	CG3714	11	-17.677	0.00126577
874	2L	4204708	stage 8	A	synonymous_variant	ft	9	-14.9668	0.00119913
875	2L	4205505	stage 8	A	synonymous_variant	ft	1	-11.0929	0.00115476
876	2L	4206261	stage 8	both	synonymous_variant	ft	1	17.2822	0.000693177
877	2L	4206757	stage 8	both	missense_variant	ft	1	18.8142	0.000432266
878	2L	4207160	stage 8	both	missense_variant	ft	1	17.7246	0.000563358
879	2L	4207335	stage 8	both	synonymous_variant	ft	1	18.3718	0.000530539
880	2L	4207353	stage 8	both	synonymous_variant	ft	1	18.3718	0.000530539
881	2L	4208985	stage 8	A	synonymous_variant	ft	13	-13.2707	0.000547148
882	2L	4210126	stage 8	A	intron_variant	ft	1	-12.4335	0.00113155
883	2L	4210148	stage 10	B	intron_variant	ft	4	13.8426	0.000727514
884	2L	4210160	stage 10	B	intron_variant	ft	3	13.7128	0.000766436
885	2L	4211957	stage 8	both	intron_variant	ft	1	-16.5828	0.000333766
886	2L	4211957	stage 10	both	intron_variant	ft	2	-16.1226	0.000651997
887	2L	4211957	stage 8	A	intron_variant	ft	11	-12.1135	0.00114258
888	2L	4228018	stage 8	A	5_prime_UTR_premature_start_codon_gain_variant	RpL40	1	7.86728	0.00145423
889	2L	4229925	stage 10	both	upstream_gene_variant	CG3702	1	26.3953	0.000553134
890	2L	4229925	stage 10	A	upstream_gene_variant	CG3702	1	19.4683	0.00100482
891	2L	4234264	stage 8	A	intergenic_region	RpL40-CG15425	6	-12.8398	0.000656709
892	2L	4236064	stage 10	B	intergenic_region	RpL40-CG15425	1	10.0965	0.00145359
893	2L	4237270	stage 8	both	intergenic_region	RpL40-CG15425	17	17.4202	0.000433998
894	2L	4237270	stage 8	B	intergenic_region	RpL40-CG15425	7	12.9076	0.000481708
895	2L	4237290	stage 8	both	intergenic_region	RpL40-CG15425	17	17.4202	0.000433998
896	2L	4237290	stage 8	B	intergenic_region	RpL40-CG15425	7	12.9076	0.000481708
897	2L	4237306	stage 8	both	intergenic_region	RpL40-CG15425	17	17.4202	0.000433998
898	2L	4237306	stage 8	B	intergenic_region	RpL40-CG15425	7	12.9076	0.000481708
899	2L	4247328	stage 8	A	intergenic_region	RpL40-CG15425	1	-18.758	0.000859199
900	2L	4260373	stage 10	B	downstream_gene_variant	CG15425	10	-17.102	0.000859386
901	2L	4261861	stage 10	B	downstream_gene_variant	CG15425	65	-24.147	0.000463753
902	2L	4261941	stage 10	B	downstream_gene_variant	CG15425	4	-16.897	0.00102578
903	2L	4263476	stage 10	B	intergenic_region	CG15425-Art2	5	-18.9736	0.000659324
904	2L	4264891	stage 8	A	intergenic_region	CG15425-Art2	7	-10.5884	0.00112619
905	2L	4265062	stage 10	B	intergenic_region	CG15425-Art2	2	-17.8472	0.00106811
906	2L	4265064	stage 10	B	intergenic_region	CG15425-Art2	2	-17.8472	0.00106811
907	2L	4265649	stage 10	B	intergenic_region	CG15425-Art2	30	-20.6796	0.000580336
908	2L	4267779	stage 8	B	intergenic_region	CG15425-Art2	1	22.572	0.000771485
909	2L	4267816	stage 8	B	intergenic_region	CG15425-Art2	1	22.572	0.000771485
910	2L	4268995	stage 10	B	intergenic_region	CG15425-Art2	1	-19.2402	0.000789739
911	2L	4294028	stage 8	both	intron_variant	tutl	1	-20.4283	0.000374444
912	2L	4294037	stage 8	both	intron_variant	tutl	1	-20.4283	0.000374444
913	2L	4301144	stage 10	both	intron_variant	tutl	1	-20.9056	0.00095225
914	2L	4303276	stage 8	A	intron_variant	tutl	5	16.8497	0.00112403
915	2L	4309115	stage 8	both	downstream_gene_variant	tutl	1	20.0437	0.00061288
916	2L	4309115	stage 8	A	downstream_gene_variant	tutl	22	15.4313	0.000588482
917	2L	4320641	stage 10	B	synonymous_variant	tutl	2	11.5113	0.000452758
918	2L	4320654	stage 10	B	missense_variant	tutl	3	11.1931	0.000768178
919	2L	4320893	stage 10	B	synonymous_variant	tutl	3	11.1931	0.000768178
920	2L	4323538	stage 10	B	3_prime_UTR_variant	tutl	1	10.8879	0.000398679
921	2L	4324039	stage 10	B	upstream_gene_variant	CG16857	1	13.1036	0.00107043
922	2L	4324041	stage 10	B	upstream_gene_variant	CG16857	1	13.1036	0.00107043
923	2L	4324042	stage 10	B	upstream_gene_variant	CG16857	1	13.1036	0.00107043
924	2L	4324639	stage 10	B	5_prime_UTR_premature_start_codon_gain_variant	CG16857	2	11.397	0.00071212
925	2L	4324653	stage 10	B	5_prime_UTR_premature_start_codon_gain_variant	CG16857	2	11.397	0.00071212
926	2L	4324819	stage 10	B	5_prime_UTR_variant	CG16857	13	14.6773	0.00076926
927	2L	4351110	stage 8	A	upstream_gene_variant	CG15429	1	-10.1092	0.00158326
928	2L	4351625	stage 8	A	upstream_gene_variant	CG15429	1	-13.0586	0.000784651
929	2L	4351798	stage 8	A	upstream_gene_variant	CG15429	1	-10.1092	0.00158326
930	2L	4367442	stage 8	both	upstream_gene_variant	Traf4	1	-19.6712	0.000368811
931	2L	4367442	stage 10	both	upstream_gene_variant	Traf4	12	-19.612	0.000349987
932	2L	4367442	stage 10	A	upstream_gene_variant	Traf4	1	-13.0055	0.000599933
933	2L	4367482	stage 10	both	upstream_gene_variant	Traf4	2	-17.777	0.000561303
934	2L	4367482	stage 10	A	upstream_gene_variant	Traf4	1	-13.0055	0.000599933
935	2L	4367487	stage 10	both	upstream_gene_variant	Traf4	2	-17.777	0.000561303
936	2L	4367487	stage 10	A	upstream_gene_variant	Traf4	1	-13.0055	0.000599933
937	2L	4367634	stage 8	A	upstream_gene_variant	Traf4	1	13.7169	0.000848763
938	2L	4368426	stage 8	A	upstream_gene_variant	Traf4	3	-13.698	0.000776859
939	2L	4371314	stage 8	A	upstream_gene_variant	Traf4	4	-18.3391	0.0011406
940	2L	4374793	stage 8	A	upstream_gene_variant	Traf4	1	-11.0929	0.00115476
941	2L	4374812	stage 8	A	upstream_gene_variant	Traf4	1	-11.0929	0.00115476
942	2L	4377865	stage 10	B	upstream_gene_variant	Traf4	1	12.9825	0.000532972
943	2L	4378282	stage 10	B	upstream_gene_variant	Traf4	1	12.9825	0.000532972
944	2L	4378378	stage 10	B	upstream_gene_variant	Traf4	1	12.9825	0.000532972
945	2L	4378546	stage 10	B	5_prime_UTR_variant	Traf4	1	12.9825	0.000532972
946	2L	4378824	stage 10	B	5_prime_UTR_variant	Traf4	1	12.9825	0.000532972
947	2L	4378826	stage 10	B	5_prime_UTR_variant	Traf4	1	12.9825	0.000532972
948	2L	4381364	stage 10	B	missense_variant	CG17612	1	12.9825	0.000532972
949	2L	4381389	stage 10	B	missense_variant	CG17612	1	12.9825	0.000532972
950	2L	4381641	stage 10	B	synonymous_variant	CG17612	1	12.9825	0.000532972
951	2L	4382487	stage 10	B	missense_variant	CG17612	1	12.9825	0.000532972
952	2L	4382509	stage 10	B	missense_variant	CG17612	1	12.9825	0.000532972
953	2L	4382742	stage 10	B	upstream_gene_variant	CG17612	1	12.9825	0.000532972
954	2L	4383048	stage 10	B	3_prime_UTR_variant	CG3338	1	12.9825	0.000532972
955	2L	4385364	stage 10	B	synonymous_variant	CG3338	1	12.9825	0.000532972
956	2L	4385454	stage 10	B	synonymous_variant	CG3338	1	12.9825	0.000532972
957	2L	4385688	stage 10	B	synonymous_variant	CG3338	1	12.6204	0.000913907
958	2L	4386058	stage 10	B	5_prime_UTR_variant	CG3338	1	12.2947	0.000291824
959	2L	4387239	stage 10	B	upstream_gene_variant	CG17612	1	12.9825	0.000532972
960	2L	4388730	stage 10	B	synonymous_variant	Tps1	1	12.9825	0.000532972
961	2L	4389019	stage 10	B	upstream_gene_variant	CG3338	4	12.202	0.00049995
962	2L	4389090	stage 10	B	upstream_gene_variant	CG3338	1	12.9825	0.000532972
963	2L	4390574	stage 10	B	synonymous_variant	Tps1	1	12.9825	0.000532972
964	2L	4390981	stage 10	B	synonymous_variant	Tps1	1	12.9825	0.000532972
965	2L	4393690	stage 10	B	missense_variant	CG3652	1	12.9825	0.000532972
966	2L	4396014	stage 10	B	synonymous_variant	l(2)k05819	1	12.9825	0.000532972
967	2L	4396098	stage 10	B	synonymous_variant	l(2)k05819	1	12.6204	0.000913907
968	2L	4396220	stage 10	B	3_prime_UTR_variant	l(2)k05819	1	12.9825	0.000532972
969	2L	4399451	stage 10	B	synonymous_variant	l(2)k05819	1	12.9825	0.000532972
970	2L	4399452	stage 10	B	missense_variant	l(2)k05819	1	12.9825	0.000532972
971	2L	4400727	stage 8	B	upstream_gene_variant	CG33003	1	14.2373	0.000618583
972	2L	4400727	stage 10	B	upstream_gene_variant	CG33003	13	15.9142	0.000390761
973	2L	4411773	stage 8	A	3_prime_UTR_variant	CG43055	27	-11.2171	0.000349921
974	2L	4412078	stage 10	B	downstream_gene_variant	CG43055	1	17.0132	0.000579245
975	2L	4412585	stage 8	A	downstream_gene_variant	CG43055	19	-11.8472	0.000698772
976	2L	4422523	stage 10	A	upstream_gene_variant	tRNA:CR31963	1	-12.4878	0.00114723
977	2L	4437853	stage 8	both	splice_region_variant&intron_variant	CG43056	1	-25.2958	0.00047319
978	2L	4438212	stage 10	B	upstream_gene_variant	CG15432	2	-9.85001	0.000689832
979	2L	4440116	stage 10	B	5_prime_UTR_variant	CG15431	1	10.9545	0.00085231
980	2L	4455560	stage 8	A	synonymous_variant	Gs1l	1	11.4516	0.0014999
981	2L	4458827	stage 8	A	upstream_gene_variant	CG15440	3	16.0772	0.00118395
982	2L	4472187	stage 8	A	downstream_gene_variant	CG17840	16	-16.0079	0.00070264
983	2L	4474105	stage 8	both	upstream_gene_variant	ine	1	-14.8807	0.00022624
984	2L	4474113	stage 8	both	upstream_gene_variant	ine	2	-15.6099	0.000385468
985	2L	4483287	stage 8	both	synonymous_variant	dp	1	-24.8632	0.000302334
986	2L	4489097	stage 8	both	synonymous_variant	dp	3	-24.842	0.000458345
987	2L	4489097	stage 8	A	synonymous_variant	dp	2	-17.0746	0.000616738
988	2L	4489921	stage 8	both	synonymous_variant	dp	14	-23.7535	0.000538046
989	2L	4489921	stage 8	A	synonymous_variant	dp	2	-17.0746	0.000616738
990	2L	4497085	stage 8	A	missense_variant	dp	1	-10.5794	0.00107257
991	2L	4584302	stage 10	B	upstream_gene_variant	CR43716	4	-15.2762	0.000646627
992	2L	4584306	stage 10	B	upstream_gene_variant	CR43716	4	-15.2762	0.000646627
993	2L	4584309	stage 10	B	upstream_gene_variant	CR43716	5	-13.4119	0.000672892
994	2L	4585405	stage 10	B	upstream_gene_variant	CR43716	9	12.2877	0.000360523
995	2L	4587896	stage 10	B	upstream_gene_variant	CR43716	5	15.4473	0.000127491
996	2L	4590101	stage 10	B	intron_variant	dp	3	12.5674	0.000916197
997	2L	4593491	stage 10	both	upstream_gene_variant	dp	2	18.9169	0.000310808
998	2L	4593491	stage 10	B	upstream_gene_variant	dp	4	14.0367	0.00074791
999	2L	4618649	stage 10	B	intergenic_region	dp-BG642163	2	-12.8993	0.000214431
1000	2L	4622535	stage 10	B	intergenic_region	dp-BG642163	2	9.98072	0.00111175
1001	2L	4622857	stage 8	B	intergenic_region	dp-BG642163	5	18.6385	0.00050081
1002	2L	4622875	stage 8	B	intergenic_region	dp-BG642163	5	18.6385	0.00050081
1003	2L	4622898	stage 8	B	intergenic_region	dp-BG642163	5	18.6385	0.00050081
1004	2L	4622984	stage 10	B	intergenic_region	dp-BG642163	3	16.4006	0.000681336
1005	2L	4624434	stage 8	A	intergenic_region	dp-BG642163	1	-11.0224	0.00101518
1006	2L	4625289	stage 8	A	intergenic_region	dp-BG642163	76	-16.2677	0.000611895
1007	2L	4625346	stage 8	both	intergenic_region	dp-BG642163	3	-18.362	0.000495565
1008	2L	4625346	stage 8	A	intergenic_region	dp-BG642163	53	-14.1016	0.000502315
1009	2L	4625470	stage 8	both	intergenic_region	dp-BG642163	1	-19.6918	0.000388299
1010	2L	4625470	stage 8	A	intergenic_region	dp-BG642163	52	-15.0361	0.000539737
1011	2L	4625631	stage 8	A	intergenic_region	dp-BG642163	80	15.2924	0.00041856
1012	2L	4625785	stage 8	both	intergenic_region	dp-BG642163	40	16.7916	0.00029819
1013	2L	4625785	stage 8	A	intergenic_region	dp-BG642163	52	14.9885	0.000304369
1014	2L	4626375	stage 8	both	intergenic_region	dp-BG642163	8	16.4289	0.000251316
1015	2L	4626375	stage 8	A	intergenic_region	dp-BG642163	22	13.4178	0.000712363
1016	2L	4626377	stage 8	both	intergenic_region	dp-BG642163	8	16.4289	0.000251316
1017	2L	4626377	stage 8	A	intergenic_region	dp-BG642163	22	13.4178	0.000712363
1018	2L	4626443	stage 8	A	intergenic_region	dp-BG642163	22	13.4178	0.000712363
1019	2L	4626613	stage 8	both	intergenic_region	dp-BG642163	3	19.2579	0.000537143
1020	2L	4626613	stage 8	A	intergenic_region	dp-BG642163	26	13.9607	0.000831283
1021	2L	4626620	stage 8	both	intergenic_region	dp-BG642163	3	19.2579	0.000537143
1022	2L	4626620	stage 8	A	intergenic_region	dp-BG642163	26	13.9607	0.000831283
1023	2L	4626628	stage 8	both	intergenic_region	dp-BG642163	3	19.2579	0.000537143
1024	2L	4626628	stage 8	A	intergenic_region	dp-BG642163	26	13.9607	0.000831283
1025	2L	4626633	stage 8	both	intergenic_region	dp-BG642163	3	20.5483	0.000432488
1026	2L	4626633	stage 8	A	intergenic_region	dp-BG642163	26	13.9607	0.000831283
1027	2L	4626635	stage 8	both	intergenic_region	dp-BG642163	3	20.5483	0.000432488
1028	2L	4626635	stage 8	A	intergenic_region	dp-BG642163	26	13.9607	0.000831283
1029	2L	4626659	stage 8	both	intergenic_region	dp-BG642163	3	19.2579	0.000537143
1030	2L	4626659	stage 8	A	intergenic_region	dp-BG642163	26	13.9607	0.000831283
1031	2L	4626695	stage 8	both	intergenic_region	dp-BG642163	3	19.2579	0.000537143
1032	2L	4626695	stage 8	A	intergenic_region	dp-BG642163	26	13.9607	0.000831283
1033	2L	4626699	stage 8	both	intergenic_region	dp-BG642163	3	19.2579	0.000537143
1034	2L	4626699	stage 8	A	intergenic_region	dp-BG642163	26	13.9607	0.000831283
1035	2L	4626711	stage 8	both	intergenic_region	dp-BG642163	10	20.5894	0.000342198
1036	2L	4626711	stage 8	A	intergenic_region	dp-BG642163	26	13.9607	0.000831283
1037	2L	4626941	stage 8	A	intergenic_region	dp-BG642163	6	-14.7389	0.000979009
1038	2L	4631962	stage 8	B	intergenic_region	dp-BG642163	1	19.7354	0.000688601
1039	2L	4633508	stage 10	B	intergenic_region	dp-BG642163	1	-10.7366	0.00155774
1040	2L	4649584	stage 10	B	upstream_gene_variant	CG3355	3	-11.7873	0.000908001
1041	2L	4651328	stage 8	B	upstream_gene_variant	CG3355	1	22.7372	0.000632089
1042	2L	4654053	stage 10	A	downstream_gene_variant	CG3355	1	13.5507	0.000713415
1043	2L	4656078	stage 10	both	downstream_gene_variant	CG3355	1	19.4953	0.000690472
1044	2L	4659286	stage 10	B	intergenic_region	CG3355-CG11929	2	-12.0121	0.00056026
1045	2L	4670510	stage 10	both	intergenic_region	CG3355-CG11929	1	-18.4674	0.00071028
1046	2L	4671409	stage 8	A	intergenic_region	CG3355-CG11929	5	-10.0931	0.000803264
1047	2L	4673493	stage 8	A	intergenic_region	CG3355-CG11929	29	-14.8045	0.000801236
1048	2L	4675044	stage 8	A	intergenic_region	CG3355-CG11929	3	12.0796	0.00103154
1049	2L	4678505	stage 8	both	upstream_gene_variant	CG11929	28	-21.9616	0.00053081
1050	2L	4678505	stage 8	A	upstream_gene_variant	CG11929	72	-14.7311	0.00033316
1051	2L	4680089	stage 10	both	upstream_gene_variant	CG11929	1	-17.9171	0.000880048
1052	2L	4683941	stage 8	A	missense_variant	Bsg25A	46	-12.0508	0.000656868
1053	2L	4695597	stage 8	A	upstream_gene_variant	CG3251	2	17.9922	0.00108891
1054	2L	4696401	stage 8	A	downstream_gene_variant	Taf12L	1	-13.028	0.00124842
1055	2L	4697503	stage 8	A	downstream_gene_variant	Taf12L	7	-11.1234	0.00123945
1056	2L	4698833	stage 8	A	downstream_gene_variant	Taf12L	41	-11.2854	0.000695441
1057	2L	4702951	stage 8	both	upstream_gene_variant	Taf12L	6	-17.3877	0.000269692
1058	2L	4702951	stage 8	A	upstream_gene_variant	Taf12L	12	-14.648	0.000708758
1059	2L	4706343	stage 8	A	upstream_gene_variant	Taf12L	28	-12.0185	0.000654708
1060	2L	4706757	stage 8	both	intron_variant	CG34351	27	-15.6135	0.000283292
1061	2L	4706757	stage 8	A	intron_variant	CG34351	69	-13.2566	0.000524833
1062	2L	4706849	stage 8	A	intron_variant	CG34351	1	-9.53664	0.00134394
1063	2L	4709748	stage 8	A	intron_variant	CG34351	2	-13.3589	0.00136742
1064	2L	4723248	stage 8	A	downstream_gene_variant	CG34351	5	-10.6901	0.000919363
1065	2L	4725030	stage 10	B	downstream_gene_variant	CG34351	2	12.3167	0.000624234
1066	2L	4725740	stage 10	B	downstream_gene_variant	CG34351	1	-13.4047	0.00065656
1067	2L	4725814	stage 10	B	downstream_gene_variant	CG34351	1	-13.4047	0.00065656
1068	2L	4725823	stage 10	B	downstream_gene_variant	CG34351	1	-13.4047	0.00065656
1069	2L	4727486	stage 10	B	downstream_gene_variant	CG15631	2	12.3167	0.000624234
1070	2L	4727614	stage 10	B	downstream_gene_variant	CG15631	2	12.3167	0.000624234
1071	2L	4727639	stage 10	B	downstream_gene_variant	CG15631	2	12.3167	0.000624234
1072	2L	4728042	stage 10	B	downstream_gene_variant	CG15631	2	12.3167	0.000624234
1073	2L	4728043	stage 10	B	downstream_gene_variant	CG15631	2	12.3167	0.000624234
1074	2L	4728065	stage 10	B	downstream_gene_variant	CG15631	2	12.3167	0.000624234
1075	2L	4729138	stage 10	B	downstream_gene_variant	CG15631	2	12.3167	0.000624234
1076	2L	4732293	stage 10	both	downstream_gene_variant	CG15631	2	-16.3609	0.000673431
1077	2L	4732293	stage 8	A	downstream_gene_variant	CG15631	3	-12.9336	0.00115058
1078	2L	4732296	stage 10	both	downstream_gene_variant	CG15631	2	-16.3609	0.000673431
1079	2L	4732296	stage 8	A	downstream_gene_variant	CG15631	3	-12.9336	0.00115058
1080	2L	4733756	stage 8	A	missense_variant	CG15631	1	-11.1745	0.00113991
1081	2L	4733761	stage 8	A	synonymous_variant	CG15631	1	-11.1745	0.00113991
1082	2L	4738609	stage 8	A	upstream_gene_variant	CG15631	6	19.3061	0.00115923
1083	2L	4747787	stage 10	B	intron_variant	CG15630	1	-9.72259	0.00115086
1084	2L	4751237	stage 8	both	intron_variant	CG15630	1	-18.7045	0.000571898
1085	2L	4751237	stage 8	A	intron_variant	CG15630	2	-14.4626	0.0010408
1086	2L	4751314	stage 8	both	intron_variant	CG15630	5	-21.827	0.000362392
1087	2L	4751314	stage 8	A	intron_variant	CG15630	3	-15.2463	0.000664466
1088	2L	4756126	stage 10	B	intron_variant	CG15630	1	13.7968	0.00102614
1089	2L	4759117	stage 8	A	upstream_gene_variant	CG42523	42	-11.5387	0.000851245
1090	2L	4759117	stage 10	B	upstream_gene_variant	CG42523	9	12.5279	0.000550596
1091	2L	4759256	stage 8	A	upstream_gene_variant	CG42523	2	-10.6068	0.000954853
1092	2L	4759257	stage 8	A	upstream_gene_variant	CG42523	2	-10.6068	0.000954853
1093	2L	4760002	stage 8	both	upstream_gene_variant	CG42523	1	19.3749	0.000402421
1094	2L	4767918	stage 10	A	downstream_gene_variant	CG42523	1	13.7763	0.00110523
1095	2L	4791333	stage 8	A	upstream_gene_variant	CG3294	2	10.0894	0.000857633
1096	2L	4791689	stage 8	A	upstream_gene_variant	CG3294	2	-10.6068	0.000954853
1097	2L	4793817	stage 8	B	5_prime_UTR_premature_start_codon_gain_variant	CG15630	1	17.9216	0.000348778
1098	2L	4795820	stage 10	B	upstream_gene_variant	CG15630	2	-11.2696	0.00124544
1099	2L	4795826	stage 10	B	upstream_gene_variant	CG15630	1	-12.3529	0.000942567
1100	2L	4795832	stage 10	B	upstream_gene_variant	CG15630	1	-12.3529	0.000942567
1101	2L	4795835	stage 10	B	splice_region_variant&intron_variant	CG3294	1	-12.3529	0.000942567
1102	2L	4808703	stage 8	both	upstream_gene_variant	CG15629	1	21.5967	0.00045332
1103	2L	4810321	stage 8	B	upstream_gene_variant	CG15629	91	16.2518	0.000395549
1104	2L	4811379	stage 8	B	upstream_gene_variant	CG15629	2	13.0984	0.000607877
1105	2L	4811802	stage 8	B	upstream_gene_variant	CG15629	1	10.0844	0.000513742
1106	2L	4811920	stage 8	A	upstream_gene_variant	CG15629	80	-13.7476	0.000523164
1107	2L	4812023	stage 8	B	upstream_gene_variant	CG15629	1	10.0844	0.000513742
1108	2L	4812136	stage 8	A	upstream_gene_variant	CG15629	14	-15.1213	0.0008982
1109	2L	4812154	stage 8	A	upstream_gene_variant	CG15629	14	-15.1213	0.0008982
1110	2L	4827236	stage 10	B	synonymous_variant	CG15628	1	13.0501	0.000829275
1111	2L	4852215	stage 8	both	synonymous_variant	CG11926	2	-15.5874	0.000519704
1112	2L	4860788	stage 8	both	intron_variant	pog	5	23.3453	0.000449157
1113	2L	4860788	stage 8	A	intron_variant	pog	39	16.3508	0.000828062
1114	2L	4871157	stage 10	both	synonymous_variant	pog	2	24.9317	0.000672563
1115	2L	4871157	stage 10	B	synonymous_variant	pog	5	18.751	0.0008836
1116	2L	4872215	stage 10	A	synonymous_variant	pog	1	-11.8334	0.000734776
1117	2L	4885977	stage 8	both	upstream_gene_variant	Cf2	44	31.3958	0.000318055
1118	2L	4885977	stage 10	both	upstream_gene_variant	Cf2	1	30.6827	0.000510394
1119	2L	4885977	stage 8	A	upstream_gene_variant	Cf2	49	20.5425	0.000458798
1120	2L	4885977	stage 10	A	upstream_gene_variant	Cf2	4	20.5766	0.000704659
1121	2L	4885978	stage 8	both	upstream_gene_variant	Cf2	44	31.3958	0.000318055
1122	2L	4885978	stage 10	both	upstream_gene_variant	Cf2	1	30.6827	0.000510394
1123	2L	4885978	stage 8	A	upstream_gene_variant	Cf2	49	20.5425	0.000458798
1124	2L	4885978	stage 10	A	upstream_gene_variant	Cf2	4	20.5766	0.000704659
1125	2L	4893028	stage 8	A	downstream_gene_variant	CG15625	74	-14.8931	0.000452548
1126	2L	4914155	stage 8	both	intron_variant	hoe1	3	-20.0191	0.000510636
1127	2L	4915319	stage 10	B	5_prime_UTR_variant	hoe1	1	11.4033	0.000917367
1128	2L	4915985	stage 8	A	upstream_gene_variant	hoe1	5	-19.5211	0.0010864
1129	2L	4932510	stage 8	A	upstream_gene_variant	hoe1	1	-13.4675	0.000853587
1130	2L	4944605	stage 8	B	synonymous_variant	mRpL24	2	-12.8947	0.000665024
1131	2L	4945297	stage 8	B	5_prime_UTR_variant	mRpL24	2	16.1331	0.000283149
1132	2L	4945307	stage 8	B	5_prime_UTR_variant	mRpL24	2	16.1331	0.000283149
1133	2L	4947794	stage 10	B	synonymous_variant	betaggt-I	1	-12.5237	0.000570187
1134	2L	4970743	stage 8	both	synonymous_variant	l(2)05714	1	-18.7622	0.000553225
1135	2L	4970743	stage 8	A	synonymous_variant	l(2)05714	28	-17.4971	0.000599567
1136	2L	4970909	stage 8	A	upstream_gene_variant	Trip1	3	-16.5745	0.00100186
1137	2L	4970954	stage 8	A	upstream_gene_variant	Trip1	2	-17.6846	0.000718589
1138	2L	4976575	stage 8	A	synonymous_variant	Gmd	1	-12.0039	0.000945679
1139	2L	4977043	stage 10	B	upstream_gene_variant	Gmd	1	21.7357	0.000465332
1140	2L	4977090	stage 10	B	upstream_gene_variant	Gmd	1	22.1902	0.000695818
1141	2L	4977127	stage 8	A	upstream_gene_variant	Gmd	36	-12.2832	0.000854378
1142	2L	4977127	stage 10	A	upstream_gene_variant	Gmd	1	-13.228	0.00038659
1143	2L	4977332	stage 10	B	5_prime_UTR_variant	CG3792	6	14.197	0.000263748
1144	2L	4979373	stage 8	A	5_prime_UTR_variant	CG8891	3	-10.7206	0.00137526
1145	2L	4980206	stage 8	B	synonymous_variant	CG8892	1	12.7346	0.0012363
1146	2L	4980326	stage 8	A	synonymous_variant	CG8892	1	-11.6744	0.00134482
1147	2L	4980368	stage 8	A	synonymous_variant	CG8892	1	-11.6744	0.00134482
1148	2L	4982473	stage 8	both	upstream_gene_variant	CG8891	1	-15.3719	0.000529038
1149	2L	4983026	stage 8	B	upstream_gene_variant	CG8891	1	-22.8983	0.000346122
1150	2L	4983625	stage 8	A	upstream_gene_variant	CG8891	13	-12.4954	0.000424231
1151	2L	4983625	stage 10	A	upstream_gene_variant	CG8891	2	-12.1618	0.000912578
1152	2L	4984243	stage 8	B	synonymous_variant	CG34126	1	12.7346	0.0012363
1153	2L	4984285	stage 8	A	synonymous_variant	CG34126	1	-11.6744	0.00134482
1154	2L	4984679	stage 8	A	upstream_gene_variant	CG8892	1	-11.6744	0.00134482
1155	2L	4984693	stage 8	A	upstream_gene_variant	CG8892	1	-11.6744	0.00134482
1156	2L	4984871	stage 8	A	synonymous_variant	CG34126	1	-11.6744	0.00134482
1157	2L	4989877	stage 10	B	downstream_gene_variant	Rtnl1	1	12.5287	0.000856276
1158	2L	4997860	stage 8	both	upstream_gene_variant	Rtnl1	9	19.6067	0.000476659
1159	2L	4997860	stage 8	B	upstream_gene_variant	Rtnl1	16	16.7303	0.000406439
1160	2L	4999533	stage 8	both	upstream_gene_variant	Rtnl1	1	15.7403	0.000494623
1161	2L	4999533	stage 10	B	upstream_gene_variant	Rtnl1	1	11.1807	0.000903938
1162	2L	5005813	stage 8	A	upstream_gene_variant	Rtnl1	1	-11.7362	0.00147682
1163	2L	5005841	stage 8	both	upstream_gene_variant	Rtnl1	1	-20.3899	0.000443762
1164	2L	5005841	stage 10	both	upstream_gene_variant	Rtnl1	1	-21.4894	0.000391367
1165	2L	5005841	stage 8	B	upstream_gene_variant	Rtnl1	2	-12.0793	0.000521482
1166	2L	5012612	stage 8	B	missense_variant	vkg	3	11.7752	0.000578213
1167	2L	5012799	stage 8	A	missense_variant	vkg	3	-10.3258	0.00100411
1168	2L	5012807	stage 8	A	missense_variant	vkg	3	-10.3258	0.00100411
1169	2L	5020596	stage 8	A	intron_variant	vkg	1	8.29579	0.0008831
1170	2L	5042867	stage 8	A	5_prime_UTR_variant	CG31650	1	8.29579	0.0008831
1171	2L	5044961	stage 10	A	upstream_gene_variant	CG31650	1	-15.4893	0.000869518
1172	2L	5046118	stage 8	both	upstream_gene_variant	CG31650	1	-15.9092	0.00054869
1173	2L	5046120	stage 8	both	upstream_gene_variant	CG31650	1	-15.9092	0.00054869
1174	2L	5054099	stage 8	A	synonymous_variant	CG14040	2	-11.3354	0.00142371
1175	2L	5061430	stage 8	both	upstream_gene_variant	CG31918	1	14.0789	0.000821075
1176	2L	5061430	stage 8	A	upstream_gene_variant	CG31918	1	11.7687	0.000409187
1177	2L	5063595	stage 8	A	upstream_gene_variant	Rpn11	9	11.265	0.00110557
1178	2L	5063928	stage 8	A	upstream_gene_variant	Rpn11	1	11.7687	0.000409187
1179	2L	5063934	stage 8	A	upstream_gene_variant	Rpn11	1	11.7687	0.000409187
1180	2L	5067190	stage 8	both	synonymous_variant	qtc	2	-17.7759	0.000833776
1181	2L	5067190	stage 8	A	synonymous_variant	qtc	4	-15.5227	0.0010457
1182	2L	5070887	stage 8	A	upstream_gene_variant	RpL37A	1	-14.0492	0.000901593
1183	2L	5070964	stage 8	A	5_prime_UTR_variant	RpL37A	1	-14.0492	0.000901593
1184	2L	5070965	stage 8	A	5_prime_UTR_variant	RpL37A	1	-14.0492	0.000901593
1185	2L	5070966	stage 8	A	5_prime_UTR_premature_start_codon_gain_variant	RpL37A	1	-14.0492	0.000901593
1186	2L	5070975	stage 8	A	5_prime_UTR_variant	RpL37A	1	-14.0492	0.000901593
1187	2L	5079237	stage 10	B	5_prime_UTR_variant	pgant5	2	12.0526	0.000793627
1188	2L	5103678	stage 8	B	upstream_gene_variant	CG8680	1	11.8497	0.000819476
1189	2L	5115382	stage 8	A	intron_variant	Msp-300	11	-10.179	0.000848583
1190	2L	5115385	stage 8	A	intron_variant	Msp-300	11	-10.179	0.000848583
1191	2L	5119613	stage 8	A	intron_variant	Msp-300	1	14.064	0.00119765
1192	2L	5123453	stage 8	A	synonymous_variant	Msp-300	2	-9.69876	0.0013698
1193	2L	5123507	stage 8	A	synonymous_variant	Msp-300	2	-9.69876	0.0013698
1194	2L	5124938	stage 8	A	synonymous_variant	Msp-300	2	-9.69876	0.0013698
1195	2L	5125271	stage 8	A	missense_variant	Msp-300	2	-9.69876	0.0013698
1196	2L	5128992	stage 8	A	synonymous_variant	Msp-300	2	-9.86165	0.00142836
1197	2L	5131002	stage 8	A	synonymous_variant	Msp-300	2	-9.86165	0.00142836
1198	2L	5131909	stage 8	A	synonymous_variant	Msp-300	1	-8.91627	0.00110562
1199	2L	5131923	stage 8	A	synonymous_variant	Msp-300	1	-8.91627	0.00110562
1200	2L	5131926	stage 8	A	synonymous_variant	Msp-300	1	-8.91627	0.00110562
1201	2L	5131953	stage 8	A	synonymous_variant	Msp-300	1	-8.91627	0.00110562
1202	2L	5132008	stage 8	A	missense_variant	Msp-300	1	-8.91627	0.00110562
1203	2L	5132510	stage 8	A	missense_variant	Msp-300	1	-8.91627	0.00110562
1204	2L	5133348	stage 8	A	synonymous_variant	Msp-300	1	-8.91627	0.00110562
1205	2L	5133402	stage 8	A	synonymous_variant	Msp-300	1	-8.91627	0.00110562
1206	2L	5134356	stage 8	A	synonymous_variant	Msp-300	2	-9.86165	0.00142836
1207	2L	5134456	stage 8	A	missense_variant	Msp-300	1	-8.91627	0.00110562
1208	2L	5134824	stage 8	A	synonymous_variant	Msp-300	1	-8.91627	0.00110562
1209	2L	5134956	stage 8	A	synonymous_variant	Msp-300	2	-9.86165	0.00142836
1210	2L	5136222	stage 8	A	synonymous_variant	Msp-300	1	-8.91627	0.00110562
1211	2L	5137587	stage 8	A	synonymous_variant	Msp-300	1	-8.91627	0.00110562
1212	2L	5141375	stage 8	A	missense_variant	Msp-300	2	11.4577	0.00106046
1213	2L	5153040	stage 8	A	intron_variant	Msp-300	1	-9.89181	0.0013548
1214	2L	5153052	stage 8	A	intron_variant	Msp-300	1	-9.89181	0.0013548
1215	2L	5155288	stage 8	A	intron_variant	Msp-300	1	-9.89181	0.0013548
1216	2L	5159834	stage 8	A	synonymous_variant	Msp-300	1	-9.89181	0.0013548
1217	2L	5164806	stage 8	A	missense_variant	Msp-300	2	-9.23981	0.00163063
1218	2L	5164856	stage 8	A	synonymous_variant	Msp-300	2	-9.23981	0.00163063
1219	2L	5164959	stage 8	A	synonymous_variant	Msp-300	2	-9.23981	0.00163063
1220	2L	5165595	stage 8	A	missense_variant	Msp-300	8	12.2469	0.00039334
1221	2L	5165630	stage 8	A	synonymous_variant	Msp-300	5	-9.30305	0.000684362
1222	2L	5169230	stage 8	A	missense_variant	Msp-300	5	-9.30305	0.000684362
1223	2L	5172806	stage 8	A	missense_variant	Msp-300	5	-9.30305	0.000684362
1224	2L	5187994	stage 8	A	downstream_gene_variant	snoRNA:Psi28S-2263	1	-8.87059	0.00189235
1225	2L	5188075	stage 8	A	downstream_gene_variant	snoRNA:Psi28S-2263	1	-9.50105	0.00128861
1226	2L	5190408	stage 8	A	synonymous_variant	Msp-300	1	-8.87059	0.00189235
1227	2L	5190409	stage 8	A	missense_variant	Msp-300	1	-8.87059	0.00189235
1228	2L	5190633	stage 8	A	synonymous_variant	Msp-300	1	-8.87059	0.00189235
1229	2L	5190876	stage 8	A	synonymous_variant	Msp-300	1	-8.87059	0.00189235
1230	2L	5190889	stage 8	A	missense_variant	Msp-300	1	-8.87059	0.00189235
1231	2L	5190934	stage 8	A	missense_variant	Msp-300	1	-8.87059	0.00189235
1232	2L	5192083	stage 8	A	missense_variant	Msp-300	4	-9.40845	0.000669233
1233	2L	5192322	stage 8	A	synonymous_variant	Msp-300	1	-8.87059	0.00189235
1234	2L	5192334	stage 8	A	synonymous_variant	Msp-300	1	-8.87059	0.00189235
1235	2L	5192339	stage 8	A	missense_variant	Msp-300	4	-9.40845	0.000669233
1236	2L	5192853	stage 8	A	synonymous_variant	Msp-300	1	-8.87059	0.00189235
1237	2L	5192916	stage 8	A	synonymous_variant	Msp-300	1	-8.87059	0.00189235
1238	2L	5192970	stage 8	A	synonymous_variant	Msp-300	1	-8.87059	0.00189235
1239	2L	5193123	stage 8	A	synonymous_variant	Msp-300	1	-8.87059	0.00189235
1240	2L	5193315	stage 8	A	synonymous_variant	Msp-300	1	-8.87059	0.00189235
1241	2L	5193351	stage 8	A	synonymous_variant	Msp-300	4	-9.40845	0.000669233
1242	2L	5193996	stage 8	A	synonymous_variant	Msp-300	1	-8.87059	0.00189235
1243	2L	5197995	stage 8	A	synonymous_variant	Msp-300	3	-10.1023	0.00121774
1244	2L	5198958	stage 8	A	upstream_gene_variant	snoRNA:Psi18S-525k	3	-10.1023	0.00121774
1245	2L	5200815	stage 8	A	synonymous_variant	Msp-300	3	-10.1023	0.00121774
1246	2L	5201187	stage 8	A	synonymous_variant	Msp-300	1	-10.1023	0.00121774
1247	2L	5214509	stage 10	B	synonymous_variant	CG7742	14	12.9934	0.000307868
1248	2L	5225216	stage 8	both	intron_variant	tkv	5	18.9692	0.000423226
1249	2L	5225216	stage 8	B	intron_variant	tkv	4	12.4668	0.000538199
1250	2L	5229563	stage 8	B	intron_variant	tkv	1	-22.1058	0.000811448
1251	2L	5248343	stage 8	both	upstream_gene_variant	tkv	1	-17.5672	0.000699603
1252	2L	5248347	stage 8	both	upstream_gene_variant	tkv	1	-17.5672	0.000699603
1253	2L	5254526	stage 8	A	intron_variant	tkv	1	15.4972	0.00116272
1254	2L	5255638	stage 10	B	intron_variant	tkv	3	11.9293	0.000553732
1255	2L	5261410	stage 8	both	upstream_gene_variant	Cyp4ac1	10	24.0263	0.000624834
1256	2L	5261410	stage 8	A	upstream_gene_variant	Cyp4ac1	5	16.5089	0.00091225
1257	2L	5262276	stage 10	both	upstream_gene_variant	Cyp4ac1	3	26.3531	0.000650155
1258	2L	5282280	stage 10	B	synonymous_variant	Bub1	1	-11.3802	0.000431853
1259	2L	5283646	stage 10	B	downstream_gene_variant	Bub1	3	-13.7249	0.000877527
1260	2L	5300928	stage 8	both	upstream_gene_variant	vri	5	-23.2505	0.000289009
1261	2L	5300993	stage 8	both	upstream_gene_variant	vri	1	-23.9829	0.000246638
1262	2L	5301022	stage 8	both	upstream_gene_variant	vri	5	-22.3346	0.000147211
1263	2L	5302341	stage 8	B	upstream_gene_variant	vri	6	26.2802	0.000337604
1264	2L	5304082	stage 8	both	upstream_gene_variant	vri	12	20.6078	0.00045657
1265	2L	5304082	stage 8	A	upstream_gene_variant	vri	1	12.1807	0.000898345
1266	2L	5319458	stage 8	both	missense_variant	Ncoa6	1	-15.3677	0.000712752
1267	2L	5319458	stage 8	A	missense_variant	Ncoa6	1	-14.2042	0.00117339
1268	2L	5331021	stage 8	B	synonymous_variant	fusl	1	16.0847	0.000375878
1269	2L	5337379	stage 8	both	upstream_gene_variant	nompC	6	19.6476	0.000352942
1270	2L	5337379	stage 8	B	upstream_gene_variant	nompC	25	18.4761	0.000351142
1271	2L	5341632	stage 8	B	upstream_gene_variant	fusl	1	12.7993	0.00046311
1272	2L	5346260	stage 8	A	5_prime_UTR_variant	nompC	1	-10.5077	0.00124691
1273	2L	5348225	stage 10	B	intron_variant	nompC	1	11.9995	0.000866129
1274	2L	5351264	stage 8	A	intron_variant	nompC	2	-14.8485	0.00130366
1275	2L	5376629	stage 8	both	downstream_gene_variant	CG42850	2	-25.1367	0.000758769
1276	2L	5376632	stage 8	both	downstream_gene_variant	CG42850	2	-25.1367	0.000758769
1277	2L	5378335	stage 8	A	downstream_gene_variant	CG42850	1	13.9958	0.00115785
1278	2L	5379553	stage 8	A	3_prime_UTR_variant	CG42850	6	-10.3928	0.00108758
1279	2L	5386159	stage 8	B	intergenic_region	CG42850-H15	1	-17.534	0.000828688
1280	2L	5392585	stage 10	both	intergenic_region	CG42850-H15	3	-23.684	0.000622522
1281	2L	5393475	stage 8	A	intergenic_region	CG42850-H15	7	-15.9963	0.000906982
1282	2L	5393478	stage 8	A	intergenic_region	CG42850-H15	14	-19.9278	0.000988309
1283	2L	5393479	stage 8	A	intergenic_region	CG42850-H15	14	-19.9278	0.000988309
1284	2L	5396722	stage 8	both	intergenic_region	CG42850-H15	1	19.956	0.000656368
1285	2L	5418280	stage 10	B	downstream_gene_variant	H15	2	18.0193	0.000932464
1286	2L	5418544	stage 10	B	downstream_gene_variant	H15	1	19.8382	0.000595458
1287	2L	5422125	stage 8	B	intergenic_region	H15-CR43713	1	-12.71	0.000474817
1288	2L	5422133	stage 8	B	intergenic_region	H15-CR43713	1	-12.71	0.000474817
1289	2L	5427387	stage 8	both	upstream_gene_variant	CR43713	1	-15.7887	0.000508146
1290	2L	5434789	stage 10	both	upstream_gene_variant	CR43715	4	-17.034	0.000673996
1291	2L	5434789	stage 10	A	upstream_gene_variant	CR43715	2	-17.0187	0.00104898
1292	2L	5434808	stage 10	both	upstream_gene_variant	CR43715	4	-17.034	0.000673996
1293	2L	5434808	stage 10	A	upstream_gene_variant	CR43715	2	-17.0187	0.00104898
1294	2L	5434812	stage 10	both	upstream_gene_variant	CR43715	4	-17.034	0.000673996
1295	2L	5434812	stage 10	A	upstream_gene_variant	CR43715	2	-17.0187	0.00104898
1296	2L	5460145	stage 10	both	upstream_gene_variant	mid	19	23.1035	0.000386621
1297	2L	5460356	stage 10	both	upstream_gene_variant	mid	73	20.9163	0.000377816
1298	2L	5460356	stage 10	B	upstream_gene_variant	mid	6	11.7651	0.00070966
1299	2L	5460813	stage 10	both	upstream_gene_variant	mid	5	29.4361	0.000691896
1300	2L	5461748	stage 10	both	5_prime_UTR_variant	mid	18	25.0902	0.000459059
1301	2L	5461891	stage 10	both	5_prime_UTR_variant	mid	28	26.5196	0.000479219
1302	2L	5461891	stage 10	B	5_prime_UTR_variant	mid	7	17.1217	0.000762746
1303	2L	5461995	stage 10	both	synonymous_variant	mid	42	20.2881	0.000492768
1304	2L	5461995	stage 10	B	synonymous_variant	mid	1	12.2275	0.000959854
1305	2L	5462228	stage 10	both	intron_variant	mid	57	21.1017	0.000424792
1306	2L	5462228	stage 10	B	intron_variant	mid	1	12.2275	0.000959854
1307	2L	5462285	stage 10	both	intron_variant	mid	87	24.0681	0.00020859
1308	2L	5462285	stage 10	B	intron_variant	mid	27	14.7739	0.000554736
1309	2L	5462365	stage 10	both	intron_variant	mid	22	19.9879	0.000628937
1310	2L	5463141	stage 10	both	intron_variant	mid	16	19.8639	0.000626872
1311	2L	5465619	stage 10	B	intron_variant	mid	1	11.8174	0.000349245
1312	2L	5484077	stage 8	A	intergenic_region	mid-CG14020	6	-11.7296	0.00107367
1313	2L	5485611	stage 8	A	intergenic_region	mid-CG14020	4	-12.8419	0.00108864
1314	2L	5492810	stage 8	A	intergenic_region	mid-CG14020	2	-16.1256	0.00112734
1315	2L	5507833	stage 8	A	intergenic_region	mid-CG14020	6	-12.1127	0.00120019
1316	2L	5508056	stage 8	A	intergenic_region	mid-CG14020	1	-13.4074	0.00104542
1317	2L	5508057	stage 8	A	intergenic_region	mid-CG14020	1	-13.4074	0.00104542
1318	2L	5508061	stage 8	A	intergenic_region	mid-CG14020	1	-13.4074	0.00104542
1319	2L	5508136	stage 8	A	intergenic_region	mid-CG14020	1	-13.4074	0.00104542
1320	2L	5508154	stage 8	A	intergenic_region	mid-CG14020	7	-12.0878	0.000716065
1321	2L	5510369	stage 8	A	intergenic_region	mid-CG14020	1	10.0887	0.00160101
1322	2L	5510377	stage 8	A	intergenic_region	mid-CG14020	1	10.0887	0.00160101
1323	2L	5510390	stage 8	A	intergenic_region	mid-CG14020	1	10.0887	0.00160101
1324	2L	5536499	stage 10	both	splice_region_variant&intron_variant	tomb	1	-23.3516	0.000527674
1325	2L	5536521	stage 10	both	3_prime_UTR_variant	Cap-D3	2	-23.1237	0.00073483
1326	2L	5563711	stage 8	both	upstream_gene_variant	snRNA:U4:25F	2	23.038	0.000510807
1327	2L	5563938	stage 8	both	upstream_gene_variant	snRNA:U4:25F	3	23.24	0.000514498
1328	2L	5573194	stage 8	both	intergenic_region	snRNA:U4:25F-CG14011	3	-22.1454	0.000557107
1329	2L	5573814	stage 8	both	intergenic_region	snRNA:U4:25F-CG14011	8	-27.7214	0.000386251
1330	2L	5573814	stage 10	both	intergenic_region	snRNA:U4:25F-CG14011	10	-27.2763	0.000667622
1331	2L	5573814	stage 10	B	intergenic_region	snRNA:U4:25F-CG14011	22	-20.4512	0.000773136
1332	2L	5576170	stage 8	A	downstream_gene_variant	CG14011	1	15.5274	0.000826424
1333	2L	5580229	stage 8	B	synonymous_variant	CG14011	9	18.7582	0.000466323
1334	2L	5580254	stage 10	B	missense_variant	CG14011	1	-10.8092	0.000771962
1335	2L	5581447	stage 8	A	upstream_gene_variant	CG14011	6	-10.4912	0.000786183
1336	2L	5581920	stage 10	both	upstream_gene_variant	CG14011	1	-17.2627	0.000421741
1337	2L	5596273	stage 8	A	upstream_gene_variant	CG18266	3	17.0373	0.00101466
1338	2L	5596275	stage 8	A	upstream_gene_variant	CG18266	3	17.0373	0.00101466
1339	2L	5597159	stage 8	A	missense_variant	CG18266	3	-11.7198	0.000809375
1340	2L	5618563	stage 8	both	upstream_gene_variant	CG14010	1	-18.6014	0.000290103
1341	2L	5618676	stage 8	both	upstream_gene_variant	CG14010	1	-16.9084	0.000556424
1342	2L	5624009	stage 10	B	upstream_gene_variant	Cyp6a16Psi	3	-15.3344	0.00106042
1343	2L	5630489	stage 10	A	intron_variant	CG31646	1	-14.2352	0.0010898
1344	2L	5635015	stage 10	A	intron_variant	CG31646	2	13.9946	0.000852184
1345	2L	5645212	stage 8	both	downstream_gene_variant	mir-959	9	-29.7042	0.00029735
1346	2L	5645212	stage 8	A	downstream_gene_variant	mir-959	1	-17.7548	0.000639031
1347	2L	5645251	stage 8	both	downstream_gene_variant	mir-959	27	-28.7881	0.000238161
1348	2L	5645251	stage 8	A	downstream_gene_variant	mir-959	51	-15.4689	0.000724619
1349	2L	5650447	stage 8	A	intron_variant	CG31646	1	9.88059	0.000874071
1350	2L	5650451	stage 8	A	intron_variant	CG31646	1	9.88059	0.000874071
1351	2L	5650457	stage 8	A	intron_variant	CG31646	1	9.88059	0.000874071
1352	2L	5687786	stage 8	A	intergenic_region	CG12511-CG7236	5	-12.6411	0.00140636
1353	2L	5691373	stage 8	A	intergenic_region	CG12511-CG7236	9	-11.9661	0.000868052
1354	2L	5698777	stage 8	A	intergenic_region	CG12511-CG7236	19	15.4522	0.000734615
1355	2L	5698777	stage 8	B	intergenic_region	CG12511-CG7236	1	-18.8828	0.000528134
1356	2L	5706420	stage 8	A	upstream_gene_variant	CG7236	3	-11.3638	0.0011858
1357	2L	5715458	stage 10	B	3_prime_UTR_variant	CG14007	1	-11.1783	0.000921047
1358	2L	5715824	stage 10	B	synonymous_variant	CG14007	1	-11.9146	0.000692396
1359	2L	5715837	stage 10	B	missense_variant	CG14007	1	-11.9146	0.000692396
1360	2L	5715857	stage 10	B	synonymous_variant	CG14007	1	-11.9146	0.000692396
1361	2L	5723730	stage 10	both	synonymous_variant	sip1	1	-13.6562	0.00105041
1362	2L	5766907	stage 10	B	upstream_gene_variant	obst-E	2	16.9523	0.000840052
1363	2L	5772422	stage 8	A	5_prime_UTR_premature_start_codon_gain_variant	CG9171	2	19.961	0.00121501
1364	2L	5784838	stage 8	A	3_prime_UTR_variant	CG31913	18	-16.4819	0.000963604
1365	2L	5796313	stage 8	A	downstream_gene_variant	CG14005	1	-11.9393	0.00118562
1366	2L	5798679	stage 8	both	upstream_gene_variant	CG7239	2	-14.5609	0.000624134
1367	2L	5798679	stage 8	A	upstream_gene_variant	CG7239	1	-12.5859	0.000746186
1368	2L	5798807	stage 8	A	upstream_gene_variant	CG7239	21	-13.2727	0.000946998
1369	2L	5798856	stage 10	B	upstream_gene_variant	CG7239	3	12.6614	0.000417572
1370	2L	5798863	stage 10	B	upstream_gene_variant	CG7239	3	12.6614	0.000417572
1371	2L	5805436	stage 8	both	5_prime_UTR_variant	CG11034	1	-26.3339	0.000369908
1372	2L	5807024	stage 8	both	synonymous_variant	CG11034	1	23.4244	0.000160392
1373	2L	5807024	stage 8	A	synonymous_variant	CG11034	1	17.3611	0.00081094
1374	2L	5807084	stage 8	A	synonymous_variant	CG11034	2	-11.9478	0.00105415
1375	2L	5809115	stage 8	A	upstream_gene_variant	CG43307	3	-14.098	0.000486044
1376	2L	5809218	stage 8	A	upstream_gene_variant	CG43307	1	-11.6955	0.00103126
1377	2L	5811135	stage 10	both	upstream_gene_variant	CG43307	1	-17.2832	0.00101549
1378	2L	5811135	stage 10	B	upstream_gene_variant	CG43307	3	-12.4553	0.000877273
1379	2L	5821554	stage 8	A	upstream_gene_variant	CG31644	8	-12.494	0.000817871
1380	2L	5821557	stage 8	A	upstream_gene_variant	CG31644	8	-12.494	0.000817871
1381	2L	5822284	stage 8	A	upstream_gene_variant	CG31644	1	-13.6763	0.00151994
1382	2L	5825234	stage 10	both	5_prime_UTR_premature_start_codon_gain_variant	TrissinR	1	16.6161	0.000930947
1383	2L	5836979	stage 10	A	intron_variant	TrissinR	1	-16.3267	0.000846875
1384	2L	5842045	stage 10	B	intron_variant	TrissinR	1	17.1557	0.000889483
1385	2L	5848306	stage 8	both	intron_variant	TrissinR	24	25.8574	0.000445645
1386	2L	5848306	stage 8	A	intron_variant	TrissinR	14	19.9064	0.000978496
1387	2L	5850523	stage 10	B	intron_variant	TrissinR	1	14.6942	0.000635677
1388	2L	5854804	stage 8	A	downstream_gene_variant	CG8965	22	-16.7964	0.000590986
1389	2L	5855037	stage 10	B	downstream_gene_variant	CG8965	3	12.4156	0.00058291
1390	2L	5855108	stage 8	both	downstream_gene_variant	CG8965	10	-19.5073	0.000444985
1391	2L	5855108	stage 8	A	downstream_gene_variant	CG8965	9	-13.3647	0.000869356
1392	2L	5855701	stage 10	A	downstream_gene_variant	CG8965	1	14.375	0.000762571
1393	2L	5855703	stage 10	A	downstream_gene_variant	CG8965	1	14.375	0.000762571
1394	2L	5857336	stage 8	A	downstream_gene_variant	TrissinR	3	14.8511	0.000858148
1395	2L	5858590	stage 8	A	downstream_gene_variant	TrissinR	5	-11.6327	0.00119971
1396	2L	5859733	stage 8	A	downstream_gene_variant	TrissinR	6	-10.5595	0.00109346
1397	2L	5861779	stage 8	both	intron_variant	CG8965	1	23.5049	0.000197863
1398	2L	5867969	stage 10	both	intron_variant	CG8965	3	-24.3013	0.000815227
1399	2L	5871201	stage 8	A	intron_variant	CG8965	1	13.1514	0.00122643
1400	2L	5882770	stage 10	B	upstream_gene_variant	CG8965	8	11.2676	0.000703854
1401	2L	5883457	stage 10	B	upstream_gene_variant	CG8965	2	16.3456	0.000691811
1402	2L	5889910	stage 10	B	downstream_gene_variant	CG43185	1	-11.3437	0.000856038
1403	2L	5891052	stage 8	A	downstream_gene_variant	CG9029	93	14.8102	0.000504515
1404	2L	5891160	stage 8	both	downstream_gene_variant	CG9029	1	19.1526	0.00077626
1405	2L	5891160	stage 8	A	downstream_gene_variant	CG9029	100	15.0715	0.000268643
1406	2L	5891687	stage 8	A	downstream_gene_variant	Acp26Ab	5	13.8542	0.00030658
1407	2L	5891784	stage 8	A	downstream_gene_variant	Acp26Ab	8	13.0717	0.000465264
1408	2L	5903014	stage 10	A	upstream_gene_variant	bchs	1	-14.8291	0.000739962
1409	2L	5907235	stage 10	B	5_prime_UTR_variant	bchs	1	12.8813	0.00055059
1410	2L	5907870	stage 8	B	upstream_gene_variant	CG9021	63	25.5114	0.000316674
1411	2L	5907870	stage 10	B	upstream_gene_variant	CG9021	61	24.5443	0.000414337
1412	2L	5907972	stage 10	A	upstream_gene_variant	CG9021	3	-20.5275	0.000910097
1413	2L	5907972	stage 8	B	upstream_gene_variant	CG9021	31	25.4778	0.000329895
1414	2L	5907972	stage 10	B	upstream_gene_variant	CG9021	20	23.4558	0.000588217
1415	2L	5908180	stage 10	A	upstream_gene_variant	CG9021	6	-18.2432	0.000613192
1416	2L	5908180	stage 8	B	upstream_gene_variant	CG9021	55	24.9953	0.000283325
1417	2L	5908180	stage 10	B	upstream_gene_variant	CG9021	27	23.2713	0.000660067
1418	2L	5908230	stage 10	A	upstream_gene_variant	CG9021	1	-18.6396	0.000835363
1419	2L	5908230	stage 10	B	upstream_gene_variant	CG9021	1	24.1466	0.000772149
1420	2L	5936963	stage 8	A	synonymous_variant	dsf	1	13.0363	0.000732916
1421	2L	5939893	stage 8	B	upstream_gene_variant	Gpdh	4	-22.9533	0.000362631
1422	2L	5939896	stage 8	B	upstream_gene_variant	Gpdh	4	-22.9533	0.000362631
1423	2L	5942855	stage 8	both	synonymous_variant	Sfp26Ad	1	-22.4217	0.000567624
1424	2L	5947738	stage 8	A	3_prime_UTR_variant	Gpdh	2	-10.1461	0.0011286
1425	2L	5967190	stage 8	A	synonymous_variant	CG13992	1	12.0739	0.000971192
1426	2L	5972255	stage 8	B	3_prime_UTR_variant	chic	2	12.2798	0.000344071
1427	2L	5978299	stage 8	B	upstream_gene_variant	eIF-4a	2	12.2798	0.000344071
1428	2L	5980614	stage 8	B	upstream_gene_variant	eIF-4a	2	12.2798	0.000344071
1429	2L	5982280	stage 8	B	upstream_gene_variant	chic	2	12.2798	0.000344071
1430	2L	5982638	stage 10	B	5_prime_UTR_variant	eIF-4a	3	-13.3921	0.000869923
1431	2L	5983966	stage 8	B	upstream_gene_variant	chic	2	12.2798	0.000344071
1432	2L	5985984	stage 10	both	upstream_gene_variant	chic	1	18.4321	0.000885723
1433	2L	5990582	stage 8	B	3_prime_UTR_variant	lid	5	13.3654	0.000301357
1434	2L	5992176	stage 8	B	missense_variant	lid	6	-22.4067	0.000451893
1435	2L	5992176	stage 10	B	missense_variant	lid	6	-21.3998	0.000863821
1436	2L	5994282	stage 8	B	synonymous_variant	lid	5	13.3654	0.000301357
1437	2L	6004593	stage 10	A	synonymous_variant	Gal	1	-11.1613	0.00113926
1438	2L	6004615	stage 10	A	missense_variant	Gal	1	-11.1613	0.00113926
1439	2L	6004766	stage 10	A	synonymous_variant	Gal	1	-11.1613	0.00113926
1440	2L	6008854	stage 10	A	synonymous_variant	CG9098	1	19.7294	0.000868909
1441	2L	6009803	stage 10	B	synonymous_variant	CG9098	1	-12.5484	0.000346261
1442	2L	6018286	stage 8	both	upstream_gene_variant	CG13996	1	-15.9566	0.000672396
1443	2L	6018286	stage 8	A	upstream_gene_variant	CG13996	33	-13.4213	0.000746817
1444	2L	6018309	stage 8	both	upstream_gene_variant	CG13996	3	-14.2216	0.00067995
1445	2L	6018309	stage 8	A	upstream_gene_variant	CG13996	33	-13.4213	0.000746817
1446	2L	6018765	stage 8	A	synonymous_variant	H2.0	3	-10.6352	0.00102957
1447	2L	6019100	stage 8	A	missense_variant	H2.0	1	-11.7123	0.00101549
1448	2L	6021544	stage 8	A	synonymous_variant	CG13996	13	-15.6204	0.000599932
1449	2L	6024029	stage 8	A	synonymous_variant	CG9107	4	-15.2817	0.001153
[truncated: 39,945 more rows]
