# Supplementary material for: Unique genetic signatures of local adaptation over space and time for diapause, an ecologically relevant complex trait, in Drosophila melanogaster
Source: PLoS Genet. 2020 Nov 20;16(11):e1009110. doi: 10.1371/journal.pgen.1009110 (PMC7717581; doi:10.1371/journal.pgen.1009110)
Supplement: S7 Table — P-values are based on mapping stage 8 diapause in both populations. Number of imputations refers to the number of imputations in which the SNP fell in the top 0.01%, and all average values are calculated across these imputations. Average clinal polygenic score is based on Bergland et al 2014. (XLSX) [file pgen.1009110.s030.xlsx]

## Sheet: tlk_snps
chr	pos	# imputations	average P-value	annotation class	gene	average clinal polygenic score	average DGRP IHS	average Northern IHS
X	3663607	12	3.00989e-05	upstream_gene_variant	tlk	0.234907	-1.56743	-2.5445
X	3663789	2	4.05846e-05	upstream_gene_variant	tlk	0.167432	-1.56185	-1.93069
X	3665166	3	2.74446e-05	upstream_gene_variant	tlk	NA	-1.25848	-1.90576
X	3665583	53	2.17948e-05	upstream_gene_variant	tlk	0.0691949	-1.22125	-1.42883
X	3665607	46	1.83905e-05	upstream_gene_variant	tlk	0.150787	-1.35497	-1.30007
X	3665638	100	4.84378e-06	upstream_gene_variant	tlk	0.113602	-1.63846	-1.59157
X	3665773	68	1.81163e-05	upstream_gene_variant	tlk	0.253562	-1.34078	-1.55068
X	3665839	78	1.37439e-05	upstream_gene_variant	tlk	0.107545	-1.33162	-1.90845
X	3666451	68	1.67146e-05	upstream_gene_variant	tlk	0.0810766	-1.05052	-1.55438
X	3666620	100	3.08298e-06	upstream_gene_variant	tlk	0.221843	-1.20595	-1.34204
X	3666660	100	3.27402e-06	upstream_gene_variant	tlk	0.201483	-1.17393	-1.21157
X	3667821	100	2.4325e-06	upstream_gene_variant	mir-4962	0.16156	-1.09375	-1.66001
X	3667838	100	2.80978e-06	upstream_gene_variant	mir-4962	0.169712	-1.15456	-1.64183
X	3668042	100	4.07309e-06	upstream_gene_variant	mir-4962	0.463398	-1.07088	-1.39706
X	3668448	100	2.17351e-06	upstream_gene_variant	mir-4962	0.18462	-1.03924	-1.29831
X	3669048	100	3.27402e-06	upstream_gene_variant	mir-4962	0.19034	-0.811692	-1.3298
X	3669057	100	3.27402e-06	upstream_gene_variant	mir-4962	0.243574	-0.902839	-1.3298
X	3669061	100	3.27402e-06	upstream_gene_variant	mir-4962	0.19811	-1.00403	-1.30735
X	3669064	100	3.27402e-06	upstream_gene_variant	mir-4962	0.128401	-1.06378	-1.34974
X	3669961	100	2.17351e-06	5_prime_UTR_variant	tlk	0.330334	-0.915319	-1.52884
X	3671521	100	3.4719e-06	upstream_gene_variant	tlk	0.227219	-1.0126	-1.56902
X	3671592	98	7.02433e-06	upstream_gene_variant	tlk	0.296422	-1.09724	-1.55405
X	3671743	100	2.2202e-06	upstream_gene_variant	tlk	0.211612	-1.09967	-1.34852
X	3671818	100	1.02781e-05	upstream_gene_variant	tlk	0.362175	-1.10639	-1.37296
X	3672037	100	2.2202e-06	upstream_gene_variant	tlk	0.0652214	-1.04607	-1.5416
X	3672611	100	3.4719e-06	upstream_gene_variant	tlk	0.283139	-1.06038	-1.5616
X	3672624	100	3.4719e-06	upstream_gene_variant	tlk	0.324238	-1.07468	-1.5616
X	3673009	100	2.2202e-06	upstream_gene_variant	tlk	0.104961	-0.960087	-1.53309
X	3673555	100	2.2202e-06	upstream_gene_variant	tlk	0.176588	-0.479141	-1.18463
X	3674320	100	2.2202e-06	5_prime_UTR_variant	tlk	0.395406	-0.659693	-1.35132
X	3675430	97	1.65059e-05	downstream_gene_variant	mir-4962	0.262639	-0.669041	-0.942737
X	3678823	62	1.57995e-05	intron_variant	tlk	0.306305	-0.617016	-1.06999
X	3678826	62	1.57995e-05	intron_variant	tlk	0.320762	-0.710653	-1.06999
X	3678829	62	1.57995e-05	intron_variant	tlk	0.341842	-0.698877	-1.06999
X	3679316	100	3.19534e-06	splice_region_variant&intron_variant	tlk	0.183244	-0.695948	-1.31641
X	3679702	100	4.63019e-06	synonymous_variant	tlk	0.348017	-0.961497	-1.25434
X	3680275	9	2.95208e-05	synonymous_variant	tlk	0.203716	-1.34333	-1.32436
X	3680950	2	4.55556e-05	3_prime_UTR_variant	tlk	0.289805	-1.40346	-1.48896
